# Supplementary material for: Room-temperature photosynthesis of propane from CO2 with Cu single atoms on vacancy-rich TiO2
Source: Nat Commun. 2023 Feb 27;14:1117. doi: 10.1038/s41467-023-36778-5 (PMC9970977; doi:10.1038/s41467-023-36778-5)
Supplement: Supplementary file 2 — Source data [file 41467_2023_36778_MOESM2_ESM.zip]

Archive with 9 entries (8 files):
- Source data/Codes for DFT calculations/
- Source data/Codes for DFT calculations/CONTCAR (Cu-O site).cif
- Source data/Codes for DFT calculations/CONTCAR (Ti0.91O2).cif
- Source data/Codes for DFT calculations/CONTCAR Cu-O CH2OCOCOads.cif
- Source data/Codes for DFT calculations/CONTCAR Cu-O CHOCOads.cif
- Source data/Codes for DFT calculations/CONTCAR Cu-Ti-Vo unit.cif
- Source data/Codes for DFT calculations/CONTCAR_Cu-Ti-Vo CH2OCOCOads.cif
- Source data/Codes for DFT calculations/CONTCAR_Cu-Ti-Vo CHOCOads.cif
- Source data/Source data.xlsx
