# Supplementary material for: Room-temperature photosynthesis of propane from CO2 with Cu single atoms on vacancy-rich TiO2
Source: Nat Commun. 2023 Feb 27;14:1117. doi: 10.1038/s41467-023-36778-5 (PMC9970977; doi:10.1038/s41467-023-36778-5)
Supplement: Supplementary file 2 — Source data [file 41467_2023_36778_MOESM2_ESM.zip › Source data/Codes for DFT calculations/CONTCAR (Cu-O site).cif]

#======================================================================

# CRYSTAL DATA

#----------------------------------------------------------------------

data_VESTA_phase_1


_chemical_name_common                  'CuSub                                 '
_cell_length_a                         7.51780
_cell_length_b                         11.89840
_cell_length_c                         24.64370
_cell_angle_alpha                      90.07280
_cell_angle_beta                       89.94270
_cell_angle_gamma                      89.96970
_space_group_name_H-M_alt              'P 1'
_space_group_IT_number                 1

loop_
_space_group_symop_operation_xyz
   'x, y, z'

loop_
   _atom_site_label
   _atom_site_occupancy
   _atom_site_fract_x
   _atom_site_fract_y
   _atom_site_fract_z
   _atom_site_adp_type
   _atom_site_B_iso_or_equiv
   _atom_site_type_symbol
   Ti1        1.0     0.119119      0.364027      0.091271     Biso  1.000000 Ti
   Ti2        1.0     0.620366      0.863002      0.092793     Biso  1.000000 Ti
   Ti3        1.0     0.620349      0.113337      0.092788     Biso  1.000000 Ti
   Ti4        1.0     0.119100      0.612309      0.091310     Biso  1.000000 Ti
   Ti5        1.0     0.123913      0.113366      0.092778     Biso  1.000000 Ti
   Ti6        1.0     0.624999      0.612258      0.091299     Biso  1.000000 Ti
   Ti7        1.0     0.624988      0.364013      0.091241     Biso  1.000000 Ti
   Ti8        1.0     0.123925      0.863051      0.092803     Biso  1.000000 Ti
   Ti9        1.0     0.871834      0.988377      0.183967     Biso  1.000000 Ti
   Ti10       1.0     0.371830      0.988363      0.185453     Biso  1.000000 Ti
   Ti11       1.0     0.871746      0.488353      0.184802     Biso  1.000000 Ti
   Ti12       1.0     0.371766      0.733398      0.184910     Biso  1.000000 Ti
   Ti13       1.0     0.871755      0.237798      0.183527     Biso  1.000000 Ti
   Ti14       1.0     0.371765      0.243302      0.184846     Biso  1.000000 Ti
   Ti15       1.0     0.871766      0.738960      0.183553     Biso  1.000000 Ti
   O1         1.0     0.129306      0.237783      0.046726     Biso  1.000000 O
   O2         1.0     0.122138      0.239387      0.156993     Biso  1.000000 O
   O3         1.0     0.615562      0.738309      0.046768     Biso  1.000000 O
   O4         1.0     0.621491      0.737363      0.157038     Biso  1.000000 O
   O5         1.0     0.615483      0.237724      0.046715     Biso  1.000000 O
   O6         1.0     0.621525      0.239390      0.156974     Biso  1.000000 O
   O7         1.0     0.129146      0.738375      0.046777     Biso  1.000000 O
   O8         1.0     0.122163      0.737347      0.157031     Biso  1.000000 O
   O9         1.0     0.115116      0.488211      0.154117     Biso  1.000000 O
   O10        1.0     0.621416      0.988381      0.158137     Biso  1.000000 O
   O11        1.0     0.122400      0.988397      0.158137     Biso  1.000000 O
   O12        1.0     0.628590      0.488293      0.154104     Biso  1.000000 O
   O13        1.0     0.371933      0.608918      0.119232     Biso  1.000000 O
   O14        1.0     0.372017      0.112986      0.119678     Biso  1.000000 O
   O15        1.0     0.371723      0.602391      0.225503     Biso  1.000000 O
   O16        1.0     0.371674      0.116383      0.229703     Biso  1.000000 O
   O17        1.0     0.872027      0.113328      0.118596     Biso  1.000000 O
   O18        1.0     0.871937      0.615594      0.117441     Biso  1.000000 O
   O19        1.0     0.871647      0.113601      0.229294     Biso  1.000000 O
   O20        1.0     0.871748      0.614404      0.229229     Biso  1.000000 O
   O21        1.0     0.372052      0.863529      0.119676     Biso  1.000000 O
   O22        1.0     0.371977      0.367433      0.119177     Biso  1.000000 O
   O23        1.0     0.371586      0.860621      0.229732     Biso  1.000000 O
   O24        1.0     0.371445      0.374542      0.225433     Biso  1.000000 O
   O25        1.0     0.871895      0.360845      0.117375     Biso  1.000000 O
   O26        1.0     0.872030      0.863184      0.118624     Biso  1.000000 O
   O27        1.0     0.871507      0.362553      0.229240     Biso  1.000000 O
   O28        1.0     0.871691      0.863399      0.229313     Biso  1.000000 O
   O29        1.0     0.123720      0.988092      0.047467     Biso  1.000000 O
   O30        1.0     0.625003      0.488080      0.045100     Biso  1.000000 O
   O31        1.0     0.119499      0.488100      0.045143     Biso  1.000000 O
   O32        1.0     0.620654      0.988066      0.047477     Biso  1.000000 O
   Cu1        1.0     0.371769      0.488334      0.174006     Biso  1.000000 Cu
