# Supplementary material for: Room-temperature photosynthesis of propane from CO2 with Cu single atoms on vacancy-rich TiO2
Source: Nat Commun. 2023 Feb 27;14:1117. doi: 10.1038/s41467-023-36778-5 (PMC9970977; doi:10.1038/s41467-023-36778-5)
Supplement: Supplementary file 2 — Source data [file 41467_2023_36778_MOESM2_ESM.zip › Source data/Codes for DFT calculations/CONTCAR (Ti0.91O2).cif]

#======================================================================

# CRYSTAL DATA

#----------------------------------------------------------------------

data_VESTA_phase_1


_chemical_name_common                  'TiO2_Perfect                          '
_cell_length_a                         7.51777
_cell_length_b                         11.89840
_cell_length_c                         24.64366
_cell_angle_alpha                      90.07281
_cell_angle_beta                       89.94270
_cell_angle_gamma                      89.96967
_space_group_name_H-M_alt              'P 1'
_space_group_IT_number                 1

loop_
_space_group_symop_operation_xyz
   'x, y, z'

loop_
   _atom_site_label
   _atom_site_occupancy
   _atom_site_fract_x
   _atom_site_fract_y
   _atom_site_fract_z
   _atom_site_adp_type
   _atom_site_B_iso_or_equiv
   _atom_site_type_symbol
   Ti1        1.0     0.121265      0.363443      0.091907     Biso  1.000000 Ti
   Ti2        1.0     0.621247      0.863423      0.091731     Biso  1.000000 Ti
   Ti3        1.0     0.621298      0.113427      0.091854     Biso  1.000000 Ti
   Ti4        1.0     0.121282      0.613442      0.091760     Biso  1.000000 Ti
   Ti5        1.0     0.121145      0.113457      0.091840     Biso  1.000000 Ti
   Ti6        1.0     0.621184      0.613415      0.091762     Biso  1.000000 Ti
   Ti7        1.0     0.621229      0.363415      0.091901     Biso  1.000000 Ti
   Ti8        1.0     0.121148      0.863451      0.091717     Biso  1.000000 Ti
   Ti9        1.0     0.370957      0.488155      0.183674     Biso  1.000000 Ti
   Ti10       1.0     0.870875      0.988064      0.183610     Biso  1.000000 Ti
   Ti11       1.0     0.370848      0.988143      0.183548     Biso  1.000000 Ti
   Ti12       1.0     0.870975      0.488059      0.183616     Biso  1.000000 Ti
   Ti13       1.0     0.370890      0.738126      0.183523     Biso  1.000000 Ti
   Ti14       1.0     0.870886      0.238046      0.183708     Biso  1.000000 Ti
   Ti15       1.0     0.370874      0.238158      0.183692     Biso  1.000000 Ti
   Ti16       1.0     0.870890      0.738070      0.183507     Biso  1.000000 Ti
   O1         1.0     0.121185      0.238359      0.046490     Biso  1.000000 O
   O2         1.0     0.120961      0.238327      0.157120     Biso  1.000000 O
   O3         1.0     0.621194      0.738274      0.046353     Biso  1.000000 O
   O4         1.0     0.620897      0.738360      0.156936     Biso  1.000000 O
   O5         1.0     0.621718      0.238349      0.046500     Biso  1.000000 O
   O6         1.0     0.620937      0.238311      0.157125     Biso  1.000000 O
   O7         1.0     0.121362      0.738289      0.046345     Biso  1.000000 O
   O8         1.0     0.120892      0.738383      0.156923     Biso  1.000000 O
   O9         1.0     0.121003      0.488400      0.157063     Biso  1.000000 O
   O10        1.0     0.620878      0.988319      0.157002     Biso  1.000000 O
   O11        1.0     0.120843      0.988324      0.156985     Biso  1.000000 O
   O12        1.0     0.620886      0.488393      0.157065     Biso  1.000000 O
   O13        1.0     0.371093      0.613272      0.118375     Biso  1.000000 O
   O14        1.0     0.371089      0.113356      0.118365     Biso  1.000000 O
   O15        1.0     0.370698      0.613438      0.229021     Biso  1.000000 O
   O16        1.0     0.370583      0.113191      0.229023     Biso  1.000000 O
   O17        1.0     0.871108      0.113374      0.118480     Biso  1.000000 O
   O18        1.0     0.871104      0.613238      0.118295     Biso  1.000000 O
   O19        1.0     0.870645      0.113134      0.229094     Biso  1.000000 O
   O20        1.0     0.870781      0.613322      0.228945     Biso  1.000000 O
   O21        1.0     0.371056      0.863415      0.118271     Biso  1.000000 O
   O22        1.0     0.371127      0.363242      0.118505     Biso  1.000000 O
   O23        1.0     0.370554      0.863256      0.228924     Biso  1.000000 O
   O24        1.0     0.370796      0.363315      0.229111     Biso  1.000000 O
   O25        1.0     0.871121      0.363323      0.118467     Biso  1.000000 O
   O26        1.0     0.871070      0.863288      0.118327     Biso  1.000000 O
   O27        1.0     0.870742      0.363307      0.229082     Biso  1.000000 O
   O28        1.0     0.870589      0.863138      0.228946     Biso  1.000000 O
   O29        1.0     0.120873      0.988421      0.046387     Biso  1.000000 O
   O30        1.0     0.621061      0.488183      0.046449     Biso  1.000000 O
   O31        1.0     0.121628      0.488208      0.046445     Biso  1.000000 O
   O32        1.0     0.621883      0.988405      0.046404     Biso  1.000000 O
