# Supplementary material for: Room-temperature photosynthesis of propane from CO2 with Cu single atoms on vacancy-rich TiO2
Source: Nat Commun. 2023 Feb 27;14:1117. doi: 10.1038/s41467-023-36778-5 (PMC9970977; doi:10.1038/s41467-023-36778-5)
Supplement: Supplementary file 2 — Source data [file 41467_2023_36778_MOESM2_ESM.zip › Source data/Codes for DFT calculations/CONTCAR Cu-O CH2OCOCOads.cif]

#======================================================================

# CRYSTAL DATA

#----------------------------------------------------------------------

data_VESTA_phase_1


_chemical_name_common                  'CONTCAR                               '
_cell_length_a                         7.51780
_cell_length_b                         11.89840
_cell_length_c                         24.64370
_cell_angle_alpha                      90.07280
_cell_angle_beta                       89.94270
_cell_angle_gamma                      89.96970
_space_group_name_H-M_alt              'P 1'
_space_group_IT_number                 1

loop_
_space_group_symop_operation_xyz
   'x, y, z'

loop_
   _atom_site_label
   _atom_site_occupancy
   _atom_site_fract_x
   _atom_site_fract_y
   _atom_site_fract_z
   _atom_site_adp_type
   _atom_site_B_iso_or_equiv
   _atom_site_type_symbol
   Ti1        1.0     0.118197      0.370049      0.096640     Biso  1.000000 Ti
   Ti2        1.0     0.620893      0.868073      0.094475     Biso  1.000000 Ti
   Ti3        1.0     0.619842      0.118551      0.096899     Biso  1.000000 Ti
   Ti4        1.0     0.117256      0.617317      0.093289     Biso  1.000000 Ti
   Ti5        1.0     0.117223      0.118531      0.096864     Biso  1.000000 Ti
   Ti6        1.0     0.617460      0.617175      0.094039     Biso  1.000000 Ti
   Ti7        1.0     0.617921      0.369974      0.097125     Biso  1.000000 Ti
   Ti8        1.0     0.114734      0.867979      0.094213     Biso  1.000000 Ti
   Ti9        1.0     0.868224      0.992740      0.188376     Biso  1.000000 Ti
   Ti10       1.0     0.367874      0.988868      0.187252     Biso  1.000000 Ti
   Ti11       1.0     0.867915      0.493962      0.185423     Biso  1.000000 Ti
   Ti12       1.0     0.366941      0.740957      0.181137     Biso  1.000000 Ti
   Ti13       1.0     0.868343      0.243523      0.189690     Biso  1.000000 Ti
   Ti14       1.0     0.368163      0.237609      0.187674     Biso  1.000000 Ti
   Ti15       1.0     0.867960      0.742456      0.186830     Biso  1.000000 Ti
   O1         1.0     0.120369      0.242491      0.051901     Biso  1.000000 O
   O2         1.0     0.118990      0.242592      0.163347     Biso  1.000000 O
   O3         1.0     0.629190      0.744870      0.049066     Biso  1.000000 O
   O4         1.0     0.617702      0.741552      0.160468     Biso  1.000000 O
   O5         1.0     0.616559      0.242723      0.052099     Biso  1.000000 O
   O6         1.0     0.617572      0.242539      0.163518     Biso  1.000000 O
   O7         1.0     0.106805      0.745236      0.048449     Biso  1.000000 O
   O8         1.0     0.116877      0.742612      0.159442     Biso  1.000000 O
   O9         1.0     0.116852      0.495181      0.157765     Biso  1.000000 O
   O10        1.0     0.617762      0.991615      0.161682     Biso  1.000000 O
   O11        1.0     0.118425      0.991704      0.161488     Biso  1.000000 O
   O12        1.0     0.618037      0.495190      0.158980     Biso  1.000000 O
   O13        1.0     0.367114      0.631908      0.114132     Biso  1.000000 O
   O14        1.0     0.368515      0.117404      0.124147     Biso  1.000000 O
   O15        1.0     0.342157      0.609609      0.232184     Biso  1.000000 O
   O16        1.0     0.367264      0.113901      0.233270     Biso  1.000000 O
   O17        1.0     0.868368      0.118247      0.123759     Biso  1.000000 O
   O18        1.0     0.867518      0.618850      0.121134     Biso  1.000000 O
   O19        1.0     0.869158      0.117023      0.234303     Biso  1.000000 O
   O20        1.0     0.871511      0.618942      0.232174     Biso  1.000000 O
   O21        1.0     0.367785      0.868111      0.121031     Biso  1.000000 O
   O22        1.0     0.367943      0.362771      0.124266     Biso  1.000000 O
   O23        1.0     0.367438      0.859377      0.230442     Biso  1.000000 O
   O24        1.0     0.366589      0.352857      0.244680     Biso  1.000000 O
   O25        1.0     0.868033      0.365222      0.122639     Biso  1.000000 O
   O26        1.0     0.867670      0.869477      0.122467     Biso  1.000000 O
   O27        1.0     0.870868      0.370572      0.232891     Biso  1.000000 O
   O28        1.0     0.868971      0.866784      0.233105     Biso  1.000000 O
   O29        1.0     0.117253      0.995087      0.050397     Biso  1.000000 O
   O30        1.0     0.618029      0.490626      0.049288     Biso  1.000000 O
   O31        1.0     0.117858      0.490552      0.048633     Biso  1.000000 O
   O32        1.0     0.619248      0.994890      0.050514     Biso  1.000000 O
   O33        1.0     0.453347      0.610866      0.280867     Biso  1.000000 O
   O34        1.0     0.160302      0.420717      0.350620     Biso  1.000000 O
   O35        1.0     0.537077      0.326017      0.320076     Biso  1.000000 O
   Cu1        1.0     0.365787      0.484151      0.181847     Biso  1.000000 Cu
   C1         1.0     0.340026      0.579256      0.324673     Biso  1.000000 C
   C2         1.0     0.288908      0.454449      0.325591     Biso  1.000000 C
   C3         1.0     0.414277      0.370580      0.296813     Biso  1.000000 C
   H1         1.0     0.421747      0.596701      0.360899     Biso  1.000000 H
   H2         1.0     0.218521      0.630804      0.325987     Biso  1.000000 H
