# Supplementary material for: Room-temperature photosynthesis of propane from CO2 with Cu single atoms on vacancy-rich TiO2
Source: Nat Commun. 2023 Feb 27;14:1117. doi: 10.1038/s41467-023-36778-5 (PMC9970977; doi:10.1038/s41467-023-36778-5)
Supplement: Supplementary file 2 — Source data [file 41467_2023_36778_MOESM2_ESM.zip › Source data/Codes for DFT calculations/CONTCAR Cu-O CHOCOads.cif]

#======================================================================

# CRYSTAL DATA

#----------------------------------------------------------------------

data_VESTA_phase_1


_chemical_name_common                  'CONTCAR\(3)                           '
_cell_length_a                         7.51780
_cell_length_b                         11.89840
_cell_length_c                         24.64370
_cell_angle_alpha                      90.07280
_cell_angle_beta                       89.94270
_cell_angle_gamma                      89.96970
_space_group_name_H-M_alt              'P 1'
_space_group_IT_number                 1

loop_
_space_group_symop_operation_xyz
   'x, y, z'

loop_
   _atom_site_label
   _atom_site_occupancy
   _atom_site_fract_x
   _atom_site_fract_y
   _atom_site_fract_z
   _atom_site_adp_type
   _atom_site_B_iso_or_equiv
   _atom_site_type_symbol
   Ti1        1.0     0.116348      0.378172      0.095323     Biso  1.000000 Ti
   Ti2        1.0     0.619106      0.875975      0.092191     Biso  1.000000 Ti
   Ti3        1.0     0.618201      0.126096      0.095264     Biso  1.000000 Ti
   Ti4        1.0     0.116841      0.627283      0.090516     Biso  1.000000 Ti
   Ti5        1.0     0.117044      0.125962      0.095301     Biso  1.000000 Ti
   Ti6        1.0     0.618451      0.627190      0.090470     Biso  1.000000 Ti
   Ti7        1.0     0.618601      0.378091      0.095215     Biso  1.000000 Ti
   Ti8        1.0     0.116107      0.876018      0.092203     Biso  1.000000 Ti
   Ti9        1.0     0.867227      0.999804      0.186138     Biso  1.000000 Ti
   Ti10       1.0     0.367200      0.990579      0.184920     Biso  1.000000 Ti
   Ti11       1.0     0.866952      0.502016      0.184937     Biso  1.000000 Ti
   Ti12       1.0     0.367358      0.738449      0.181554     Biso  1.000000 Ti
   Ti13       1.0     0.866887      0.250376      0.187935     Biso  1.000000 Ti
   Ti14       1.0     0.367256      0.241382      0.187201     Biso  1.000000 Ti
   Ti15       1.0     0.867282      0.750280      0.183532     Biso  1.000000 Ti
   O1         1.0     0.122063      0.251524      0.050814     Biso  1.000000 O
   O2         1.0     0.118567      0.251247      0.162664     Biso  1.000000 O
   O3         1.0     0.633505      0.753666      0.045625     Biso  1.000000 O
   O4         1.0     0.618535      0.749774      0.156135     Biso  1.000000 O
   O5         1.0     0.613281      0.251438      0.050641     Biso  1.000000 O
   O6         1.0     0.616044      0.250218      0.162177     Biso  1.000000 O
   O7         1.0     0.102445      0.753718      0.045635     Biso  1.000000 O
   O8         1.0     0.116281      0.749603      0.156155     Biso  1.000000 O
   O9         1.0     0.118954      0.503232      0.157075     Biso  1.000000 O
   O10        1.0     0.617313      0.999256      0.159385     Biso  1.000000 O
   O11        1.0     0.117320      0.999181      0.159290     Biso  1.000000 O
   O12        1.0     0.615497      0.503318      0.156873     Biso  1.000000 O
   O13        1.0     0.367603      0.640116      0.109131     Biso  1.000000 O
   O14        1.0     0.367430      0.126085      0.122077     Biso  1.000000 O
   O15        1.0     0.367405      0.611119      0.224493     Biso  1.000000 O
   O16        1.0     0.365355      0.117527      0.231133     Biso  1.000000 O
   O17        1.0     0.867645      0.127468      0.122075     Biso  1.000000 O
   O18        1.0     0.867503      0.623367      0.119251     Biso  1.000000 O
   O19        1.0     0.867155      0.124586      0.232425     Biso  1.000000 O
   O20        1.0     0.866435      0.627134      0.230171     Biso  1.000000 O
   O21        1.0     0.367458      0.877721      0.117572     Biso  1.000000 O
   O22        1.0     0.367437      0.373670      0.124881     Biso  1.000000 O
   O23        1.0     0.367093      0.863921      0.228369     Biso  1.000000 O
   O24        1.0     0.376364      0.358967      0.244892     Biso  1.000000 O
   O25        1.0     0.867378      0.373993      0.121446     Biso  1.000000 O
   O26        1.0     0.867519      0.877799      0.120193     Biso  1.000000 O
   O27        1.0     0.864385      0.378173      0.231863     Biso  1.000000 O
   O28        1.0     0.867396      0.873734      0.230358     Biso  1.000000 O
   O29        1.0     0.115316      0.004064      0.048432     Biso  1.000000 O
   O30        1.0     0.618693      0.497657      0.047156     Biso  1.000000 O
   O31        1.0     0.116434      0.497704      0.047249     Biso  1.000000 O
   O32        1.0     0.620090      0.003994      0.048463     Biso  1.000000 O
   O33        1.0     0.440127      0.488631      0.372354     Biso  1.000000 O
   O34        1.0     0.453727      0.270447      0.323541     Biso  1.000000 O
   Cu1        1.0     0.366949      0.494891      0.175652     Biso  1.000000 Cu
   C1         1.0     0.416696      0.475104      0.324530     Biso  1.000000 C
   C2         1.0     0.417743      0.353818      0.297866     Biso  1.000000 C
   H1         1.0     0.394047      0.545319      0.294677     Biso  1.000000 H
