# Supplementary material for: Room-temperature photosynthesis of propane from CO2 with Cu single atoms on vacancy-rich TiO2
Source: Nat Commun. 2023 Feb 27;14:1117. doi: 10.1038/s41467-023-36778-5 (PMC9970977; doi:10.1038/s41467-023-36778-5)
Supplement: Supplementary file 2 — Source data [file 41467_2023_36778_MOESM2_ESM.zip › Source data/Codes for DFT calculations/CONTCAR Cu-Ti-Vo unit.cif]

#======================================================================

# CRYSTAL DATA

#----------------------------------------------------------------------

data_VESTA_phase_1


_chemical_name_common                  'POS3                                  '
_cell_length_a                         7.51780
_cell_length_b                         11.89840
_cell_length_c                         24.64370
_cell_angle_alpha                      90.07280
_cell_angle_beta                       89.94270
_cell_angle_gamma                      89.96970
_space_group_name_H-M_alt              'P 1'
_space_group_IT_number                 1

loop_
_space_group_symop_operation_xyz
   'x, y, z'

loop_
   _atom_site_label
   _atom_site_occupancy
   _atom_site_fract_x
   _atom_site_fract_y
   _atom_site_fract_z
   _atom_site_adp_type
   _atom_site_B_iso_or_equiv
   _atom_site_type_symbol
   Ti1        1.0     0.122083      0.364237      0.093105     Biso  1.000000 Ti
   Ti2        1.0     0.628286      0.865573      0.092568     Biso  1.000000 Ti
   Ti3        1.0     0.624967      0.115629      0.093480     Biso  1.000000 Ti
   Ti4        1.0     0.120662      0.612724      0.093081     Biso  1.000000 Ti
   Ti5        1.0     0.120170      0.115548      0.093373     Biso  1.000000 Ti
   Ti6        1.0     0.624939      0.612780      0.093100     Biso  1.000000 Ti
   Ti7        1.0     0.623856      0.364361      0.093146     Biso  1.000000 Ti
   Ti8        1.0     0.116379      0.865523      0.092480     Biso  1.000000 Ti
   Ti9        1.0     0.872058      0.990089      0.186142     Biso  1.000000 Ti
   Ti10       1.0     0.371780      0.993378      0.187256     Biso  1.000000 Ti
   Ti11       1.0     0.872704      0.489696      0.184731     Biso  1.000000 Ti
   Ti12       1.0     0.372192      0.746321      0.175050     Biso  1.000000 Ti
   Ti13       1.0     0.872632      0.240795      0.185188     Biso  1.000000 Ti
   Ti14       1.0     0.372583      0.240989      0.180208     Biso  1.000000 Ti
   Ti15       1.0     0.872255      0.738951      0.187049     Biso  1.000000 Ti
   O1         1.0     0.112910      0.237890      0.047311     Biso  1.000000 O
   O2         1.0     0.114822      0.240615      0.156789     Biso  1.000000 O
   O3         1.0     0.635526      0.740420      0.048314     Biso  1.000000 O
   O4         1.0     0.623051      0.737024      0.160271     Biso  1.000000 O
   O5         1.0     0.633582      0.237954      0.047413     Biso  1.000000 O
   O6         1.0     0.630249      0.240907      0.156924     Biso  1.000000 O
   O7         1.0     0.109320      0.740280      0.048273     Biso  1.000000 O
   O8         1.0     0.121509      0.736937      0.160197     Biso  1.000000 O
   O9         1.0     0.127162      0.490169      0.159403     Biso  1.000000 O
   O10        1.0     0.620787      0.988526      0.159441     Biso  1.000000 O
   O11        1.0     0.123363      0.988331      0.159248     Biso  1.000000 O
   O12        1.0     0.618228      0.490249      0.159403     Biso  1.000000 O
   O13        1.0     0.372678      0.628794      0.113122     Biso  1.000000 O
   O14        1.0     0.372404      0.112493      0.120212     Biso  1.000000 O
   O15        1.0     0.370212      0.116957      0.231343     Biso  1.000000 O
   O16        1.0     0.872450      0.110240      0.120215     Biso  1.000000 O
   O17        1.0     0.872681      0.613971      0.121246     Biso  1.000000 O
   O18        1.0     0.871962      0.114837      0.231065     Biso  1.000000 O
   O19        1.0     0.872311      0.614852      0.231942     Biso  1.000000 O
   O20        1.0     0.372278      0.863638      0.118443     Biso  1.000000 O
   O21        1.0     0.372847      0.352695      0.114123     Biso  1.000000 O
   O22        1.0     0.371664      0.856526      0.227799     Biso  1.000000 O
   O23        1.0     0.872848      0.369037      0.120026     Biso  1.000000 O
   O24        1.0     0.872259      0.864292      0.121419     Biso  1.000000 O
   O25        1.0     0.872750      0.364851      0.231089     Biso  1.000000 O
   O26        1.0     0.872217      0.864709      0.231889     Biso  1.000000 O
   O27        1.0     0.120815      0.989127      0.047576     Biso  1.000000 O
   O28        1.0     0.626167      0.489511      0.047377     Biso  1.000000 O
   O29        1.0     0.120337      0.489448      0.047358     Biso  1.000000 O
   O30        1.0     0.624466      0.989253      0.047702     Biso  1.000000 O
   Cu1        1.0     0.372661      0.492833      0.176749     Biso  1.000000 Cu
