# Supplementary material for: Room-temperature photosynthesis of propane from CO2 with Cu single atoms on vacancy-rich TiO2
Source: Nat Commun. 2023 Feb 27;14:1117. doi: 10.1038/s41467-023-36778-5 (PMC9970977; doi:10.1038/s41467-023-36778-5)
Supplement: Supplementary file 2 — Source data [file 41467_2023_36778_MOESM2_ESM.zip › Source data/Codes for DFT calculations/CONTCAR_Cu-Ti-Vo CH2OCOCOads.cif]

#======================================================================

# CRYSTAL DATA

#----------------------------------------------------------------------

data_VESTA_phase_1


_chemical_name_common                  'CH2OCO+CO                             '
_cell_length_a                         7.51780
_cell_length_b                         11.89840
_cell_length_c                         24.64370
_cell_angle_alpha                      90.07280
_cell_angle_beta                       89.94270
_cell_angle_gamma                      89.96970
_space_group_name_H-M_alt              'P 1'
_space_group_IT_number                 1

loop_
_space_group_symop_operation_xyz
   'x, y, z'

loop_
   _atom_site_label
   _atom_site_occupancy
   _atom_site_fract_x
   _atom_site_fract_y
   _atom_site_fract_z
   _atom_site_adp_type
   _atom_site_B_iso_or_equiv
   _atom_site_type_symbol
   Ti1        1.0     0.131324      0.361265      0.089963     Biso  1.000000 Ti
   Ti2        1.0     0.631379      0.858781      0.089941     Biso  1.000000 Ti
   Ti3        1.0     0.633678      0.109548      0.089667     Biso  1.000000 Ti
   Ti4        1.0     0.130989      0.607300      0.090530     Biso  1.000000 Ti
   Ti5        1.0     0.128097      0.109564      0.089676     Biso  1.000000 Ti
   Ti6        1.0     0.626787      0.607371      0.090854     Biso  1.000000 Ti
   Ti7        1.0     0.628402      0.360738      0.089857     Biso  1.000000 Ti
   Ti8        1.0     0.128438      0.858854      0.089788     Biso  1.000000 Ti
   Ti9        1.0     0.879748      0.984761      0.182357     Biso  1.000000 Ti
   Ti10       1.0     0.378790      0.984974      0.181069     Biso  1.000000 Ti
   Ti11       1.0     0.878389      0.484350      0.178777     Biso  1.000000 Ti
   Ti12       1.0     0.379978      0.737458      0.179737     Biso  1.000000 Ti
   Ti13       1.0     0.881181      0.235521      0.182732     Biso  1.000000 Ti
   Ti14       1.0     0.382288      0.233652      0.177909     Biso  1.000000 Ti
   Ti15       1.0     0.879902      0.734109      0.182124     Biso  1.000000 Ti
   O1         1.0     0.123331      0.233090      0.044923     Biso  1.000000 O
   O2         1.0     0.131342      0.236887      0.157267     Biso  1.000000 O
   O3         1.0     0.628764      0.734259      0.045324     Biso  1.000000 O
   O4         1.0     0.629751      0.735305      0.156324     Biso  1.000000 O
   O5         1.0     0.636189      0.232835      0.044679     Biso  1.000000 O
   O6         1.0     0.631002      0.234793      0.156416     Biso  1.000000 O
   O7         1.0     0.129704      0.734531      0.045124     Biso  1.000000 O
   O8         1.0     0.129747      0.735406      0.156214     Biso  1.000000 O
   O9         1.0     0.126494      0.483719      0.152159     Biso  1.000000 O
   O10        1.0     0.629932      0.984978      0.155732     Biso  1.000000 O
   O11        1.0     0.129440      0.984723      0.155164     Biso  1.000000 O
   O12        1.0     0.629099      0.482905      0.153469     Biso  1.000000 O
   O13        1.0     0.379047      0.615214      0.117225     Biso  1.000000 O
   O14        1.0     0.380741      0.111271      0.117026     Biso  1.000000 O
   O15        1.0     0.371556      0.111175      0.225185     Biso  1.000000 O
   O16        1.0     0.880913      0.109444      0.117515     Biso  1.000000 O
   O17        1.0     0.878666      0.611867      0.116177     Biso  1.000000 O
   O18        1.0     0.880093      0.109741      0.227958     Biso  1.000000 O
   O19        1.0     0.883506      0.608983      0.226881     Biso  1.000000 O
   O20        1.0     0.379877      0.859921      0.117019     Biso  1.000000 O
   O21        1.0     0.380210      0.347338      0.113102     Biso  1.000000 O
   O22        1.0     0.376929      0.860487      0.226787     Biso  1.000000 O
   O23        1.0     0.879382      0.357127      0.116297     Biso  1.000000 O
   O24        1.0     0.879821      0.859844      0.116872     Biso  1.000000 O
   O25        1.0     0.882299      0.361183      0.227109     Biso  1.000000 O
   O26        1.0     0.880342      0.859537      0.227817     Biso  1.000000 O
   O27        1.0     0.130920      0.984474      0.044506     Biso  1.000000 O
   O28        1.0     0.627903      0.484792      0.043882     Biso  1.000000 O
   O29        1.0     0.132101      0.484759      0.043481     Biso  1.000000 O
   O30        1.0     0.630579      0.984156      0.044638     Biso  1.000000 O
   O31        1.0     0.382830      0.627846      0.237028     Biso  1.000000 O
   O32        1.0     0.240427      0.434335      0.337356     Biso  1.000000 O
   O33        1.0     0.437825      0.315420      0.255013     Biso  1.000000 O
   Cu1        1.0     0.377028      0.490636      0.183574     Biso  1.000000 Cu
   C1         1.0     0.315121      0.607601      0.289127     Biso  1.000000 C
   C2         1.0     0.306150      0.481398      0.298791     Biso  1.000000 C
   C3         1.0     0.372278      0.409899      0.249144     Biso  1.000000 C
   H1         1.0     0.403389      0.644461      0.320194     Biso  1.000000 H
   H2         1.0     0.180072      0.642544      0.294375     Biso  1.000000 H
