# Supplementary material for: Room-temperature photosynthesis of propane from CO2 with Cu single atoms on vacancy-rich TiO2
Source: Nat Commun. 2023 Feb 27;14:1117. doi: 10.1038/s41467-023-36778-5 (PMC9970977; doi:10.1038/s41467-023-36778-5)
Supplement: Supplementary file 2 — Source data [file 41467_2023_36778_MOESM2_ESM.zip › Source data/Codes for DFT calculations/CONTCAR_Cu-Ti-Vo CHOCOads.cif]

#======================================================================

# CRYSTAL DATA

#----------------------------------------------------------------------

data_VESTA_phase_1


_chemical_name_common                  'CHOCO                                 '
_cell_length_a                         7.51780
_cell_length_b                         11.89840
_cell_length_c                         24.64370
_cell_angle_alpha                      90.07280
_cell_angle_beta                       89.94270
_cell_angle_gamma                      89.96970
_space_group_name_H-M_alt              'P 1'
_space_group_IT_number                 1

loop_
_space_group_symop_operation_xyz
   'x, y, z'

loop_
   _atom_site_label
   _atom_site_occupancy
   _atom_site_fract_x
   _atom_site_fract_y
   _atom_site_fract_z
   _atom_site_adp_type
   _atom_site_B_iso_or_equiv
   _atom_site_type_symbol
   Ti1        1.0     0.122192      0.362901      0.093696     Biso  1.000000 Ti
   Ti2        1.0     0.623342      0.862352      0.094837     Biso  1.000000 Ti
   Ti3        1.0     0.625028      0.112599      0.094037     Biso  1.000000 Ti
   Ti4        1.0     0.120639      0.612968      0.093265     Biso  1.000000 Ti
   Ti5        1.0     0.119546      0.112637      0.093972     Biso  1.000000 Ti
   Ti6        1.0     0.623818      0.613026      0.093443     Biso  1.000000 Ti
   Ti7        1.0     0.622476      0.362865      0.093887     Biso  1.000000 Ti
   Ti8        1.0     0.120961      0.862313      0.094723     Biso  1.000000 Ti
   Ti9        1.0     0.872061      0.988235      0.186938     Biso  1.000000 Ti
   Ti10       1.0     0.371961      0.987522      0.184717     Biso  1.000000 Ti
   Ti11       1.0     0.872284      0.488628      0.185583     Biso  1.000000 Ti
   Ti12       1.0     0.371311      0.738099      0.187141     Biso  1.000000 Ti
   Ti13       1.0     0.872106      0.238975      0.186983     Biso  1.000000 Ti
   Ti14       1.0     0.371814      0.235323      0.182941     Biso  1.000000 Ti
   Ti15       1.0     0.871809      0.737903      0.186733     Biso  1.000000 Ti
   O1         1.0     0.112517      0.236366      0.048579     Biso  1.000000 O
   O2         1.0     0.121466      0.238562      0.160073     Biso  1.000000 O
   O3         1.0     0.632393      0.739522      0.048672     Biso  1.000000 O
   O4         1.0     0.621472      0.737108      0.160341     Biso  1.000000 O
   O5         1.0     0.632909      0.236421      0.048726     Biso  1.000000 O
   O6         1.0     0.622600      0.238800      0.160296     Biso  1.000000 O
   O7         1.0     0.112814      0.739517      0.048516     Biso  1.000000 O
   O8         1.0     0.122005      0.737344      0.160057     Biso  1.000000 O
   O9         1.0     0.124858      0.488988      0.158362     Biso  1.000000 O
   O10        1.0     0.622627      0.988399      0.159754     Biso  1.000000 O
   O11        1.0     0.121474      0.988401      0.159704     Biso  1.000000 O
   O12        1.0     0.619571      0.488910      0.158752     Biso  1.000000 O
   O13        1.0     0.372142      0.623667      0.114977     Biso  1.000000 O
   O14        1.0     0.372206      0.113560      0.120448     Biso  1.000000 O
   O15        1.0     0.371974      0.114059      0.229703     Biso  1.000000 O
   O16        1.0     0.872144      0.112601      0.121785     Biso  1.000000 O
   O17        1.0     0.872154      0.612969      0.121291     Biso  1.000000 O
   O18        1.0     0.872070      0.113754      0.232307     Biso  1.000000 O
   O19        1.0     0.872445      0.612987      0.231984     Biso  1.000000 O
   O20        1.0     0.372025      0.862450      0.121452     Biso  1.000000 O
   O21        1.0     0.372199      0.349030      0.115919     Biso  1.000000 O
   O22        1.0     0.371760      0.865849      0.231123     Biso  1.000000 O
   O23        1.0     0.872292      0.363871      0.121735     Biso  1.000000 O
   O24        1.0     0.872051      0.863375      0.122010     Biso  1.000000 O
   O25        1.0     0.872622      0.364139      0.232096     Biso  1.000000 O
   O26        1.0     0.871965      0.863340      0.232322     Biso  1.000000 O
   O27        1.0     0.122085      0.987274      0.049075     Biso  1.000000 O
   O28        1.0     0.623163      0.487479      0.048210     Biso  1.000000 O
   O29        1.0     0.121245      0.487479      0.047977     Biso  1.000000 O
   O30        1.0     0.622575      0.987236      0.049142     Biso  1.000000 O
   O31        1.0     0.366914      0.639272      0.247052     Biso  1.000000 O
   O32        1.0     0.368752      0.337956      0.248015     Biso  1.000000 O
   Cu1        1.0     0.372231      0.498984      0.170938     Biso  1.000000 Cu
   C1         1.0     0.362673      0.539968      0.273150     Biso  1.000000 C
   C2         1.0     0.367537      0.444119      0.243894     Biso  1.000000 C
   H1         1.0     0.354323      0.540816      0.317476     Biso  1.000000 H
