# Supplementary material for: Room-temperature photosynthesis of propane from CO2 with Cu single atoms on vacancy-rich TiO2
Source: Nat Commun. 2023 Feb 27;14:1117. doi: 10.1038/s41467-023-36778-5 (PMC9970977; doi:10.1038/s41467-023-36778-5)
Supplement: Supplementary file 2 — Source data [file 41467_2023_36778_MOESM2_ESM.zip › Source data/Source data.xlsx]

## Sheet: Fig. 2a
R (Å)	FT magnitude (Å-3)
	Cu-Ti-VO/Ti0.91O2-SL	CuO	Cu2O	Cu foil/2
0	0.46562	0.33067	0.1123	0.01342
0.03068	0.44548	0.33807	0.12087	0.03742
0.06136	0.3867	0.35675	0.1423	0.06736
0.09204	0.29403	0.3787	0.16883	0.09078
0.12272	0.17506	0.39609	0.19431	0.10445
0.1534	0.03999	0.40409	0.21454	0.10667
0.18408	0.10215	0.4019	0.22651	0.0971
0.21476	0.2367	0.39278	0.22801	0.07675
0.24544	0.35356	0.38341	0.21767	0.0481
0.27612	0.44237	0.38163	0.19518	0.01748
0.3068	0.49497	0.39255	0.1618	0.02892
0.33748	0.50594	0.41532	0.12193	0.06163
0.36816	0.47314	0.44378	0.08885	0.08952
0.39884	0.39796	0.47013	0.09206	0.10823
0.42951	0.28536	0.48833	0.13488	0.11529
0.46019	0.14361	0.49598	0.19002	0.1096
0.49087	0.01633	0.49513	0.24183	0.09154
0.52155	0.18094	0.49228	0.2817	0.06296
0.55223	0.33614	0.49673	0.3033	0.0276
0.58291	0.46729	0.51663	0.30178	0.01741
0.61359	0.56071	0.55416	0.27384	0.05407
0.64427	0.60471	0.60397	0.21836	0.08671
0.67495	0.59052	0.65614	0.13874	0.10932
0.70563	0.51326	0.70056	0.06989	0.11822
0.73631	0.37308	0.73022	0.14814	0.11118
0.76699	0.18106	0.74394	0.29268	0.08761
0.79767	0.13339	0.74957	0.45202	0.04888
0.82835	0.40867	0.76688	0.61266	0.0114
0.85903	0.72941	0.82574	0.76396	0.06538
0.88971	1.06097	0.95287	0.89621	0.12813
0.92039	1.38292	1.15575	1.00149	0.18797
0.95107	1.67689	1.42217	1.07517	0.23862
0.98175	1.92763	1.73039	1.11834	0.27478
1.01243	2.12518	2.05605	1.14115	0.29272
1.04311	2.26772	2.37458	1.16642	0.29131
1.07379	2.36489	2.66266	1.23001	0.27341
1.10447	2.44083	2.90038	1.37072	0.24829
1.13515	2.53483	3.07477	1.61132	0.23428
1.16583	2.69491	3.18505	1.94952	0.25274
1.1965	2.96206	3.24961	2.36616	0.30747
1.22718	3.35321	3.31316	2.83599	0.38259
1.25786	3.85651	3.44742	3.33296	0.45974
1.28854	4.44009	3.73371	3.83175	0.52471
1.31922	5.06332	4.2263	4.30823	0.56739
1.3499	5.68418	4.92551	4.7399	0.58165
1.38058	6.26288	5.78417	5.10642	0.56645
1.41126	6.76371	6.73085	5.39033	0.52854
1.44194	7.15625	7.68719	5.57767	0.48762
1.47262	7.41626	8.57655	5.65856	0.48042
1.5033	7.52652	9.32852	5.62767	0.54423
1.53398	7.47734	9.88237	5.48445	0.68127
1.56466	7.26687	10.1903	5.23312	0.864
1.59534	6.90104	10.2202	4.8825	1.06257
1.62602	6.39318	9.95806	4.44556	1.25325
1.6567	5.76329	9.40904	3.93878	1.41852
1.68738	5.03714	8.59723	3.3813	1.5485
1.71806	4.24506	7.56428	2.794	1.64524
1.74874	3.42094	6.36642	2.19843	1.72998
1.77942	2.60171	5.07041	1.61579	1.85022
1.8101	1.82924	3.74853	1.06594	2.07568
1.84078	1.16181	2.47312	0.56678	2.47163
1.87146	0.72569	1.31109	0.13962	3.0679
1.90214	0.72137	0.32095	0.24191	3.8561
1.93282	0.97331	0.47011	0.52032	4.80626
1.9635	1.21107	1.01912	0.71991	5.87914
1.99418	1.35413	1.33302	0.84143	7.03082
2.02485	1.38853	1.42629	0.89199	8.21403
2.05553	1.32455	1.3312	0.88307	9.37932
2.08621	1.19113	1.09298	0.83026	10.4766
2.11689	1.04244	0.76427	0.7533	11.4571
2.14757	0.96682	0.3994	0.67638	12.2759
2.17825	1.05115	0.09987	0.62667	12.8944
2.20893	1.29256	0.34457	0.62655	13.2823
2.23961	1.61889	0.67346	0.68178	13.4196
2.27029	1.96514	1.03505	0.78246	13.2983
2.30097	2.28858	1.47588	0.91694	12.9222
2.33165	2.5614	2.02597	1.07998	12.3074
2.36233	2.7654	2.68132	1.27186	11.4813
2.39301	2.88963	3.40745	1.49447	10.4808
2.42369	2.9292	4.15006	1.74782	9.34995
2.45437	2.8846	4.84506	2.02823	8.13771
2.48505	2.76096	5.42689	2.32807	6.89472
2.51573	2.56736	5.83551	2.6365	5.6707
2.54641	2.31602	6.02236	2.94063	4.51212
2.57709	2.02136	5.95506	3.22675	3.4607
2.60777	1.69916	5.6207	3.48148	2.55362
2.63845	1.36557	5.02762	3.6927	1.82607
2.66913	1.0363	4.20596	3.85038	1.31478
2.69981	0.72591	3.20853	3.94713	1.04496
2.73049	0.44734	2.12014	3.97865	0.97558
2.76117	0.21309	1.14045	3.94388	0.99565
2.79184	0.06532	1.04723	3.84503	1.01633
2.82252	0.14378	1.89257	3.68737	1.00139
2.8532	0.22576	2.80805	3.47889	0.94461
2.88388	0.26313	3.58055	3.2298	0.85229
2.91456	0.26051	4.1472	2.95188	0.73704
2.94524	0.23262	4.48488	2.65784	0.61944
2.97592	0.20969	4.59515	2.3605	0.53592
3.0066	0.23488	4.49968	2.07201	0.537
3.03728	0.31769	4.23672	1.803	0.64224
3.06796	0.43095	3.85685	1.56167	0.81829
3.09864	0.55115	3.41761	1.35295	1.0245
3.12932	0.6635	2.97654	1.17789	1.23324
3.16	0.75798	2.58184	1.03371	1.42642
3.19068	0.82761	2.26109	0.91485	1.59207
3.22136	0.86782	2.01325	0.81491	1.72319
3.25204	0.87625	1.81303	0.72877	1.81743
3.28272	0.85266	1.62879	0.65408	1.87684
3.3134	0.79867	1.44232	0.59171	1.90708
3.34408	0.71762	1.2605	0.54493	1.9161
3.37476	0.61429	1.11708	0.51735	1.91239
3.40544	0.4946	1.05796	0.51012	1.90305
3.43612	0.36551	1.10073	0.52028	1.89238
3.4668	0.23563	1.20964	0.54176	1.88146
3.49748	0.12167	1.32612	0.56786	1.86895
3.52816	0.09516	1.40303	0.59317	1.85274
3.55884	0.17459	1.41261	0.61425	1.83163
3.58952	0.26093	1.34401	0.62951	1.80661
3.62019	0.33193	1.20003	0.63872	1.78136
3.65087	0.38299	0.99462	0.64254	1.7621
3.68155	0.41314	0.75179	0.64208	1.75687
3.71223	0.42329	0.50937	0.63857	1.77456
3.74291	0.41568	0.34226	0.63325	1.82392
3.77359	0.39351	0.35916	0.62731	1.9124
3.80427	0.36065	0.49307	0.62206	2.04501
3.83495	0.32118	0.6238	0.619	2.22324
3.86563	0.27893	0.7102	0.61974	2.44424
3.89631	0.23697	0.74326	0.62579	2.70051
3.92699	0.19698	0.72709	0.63805	2.98027
3.95767	0.15903	0.67328	0.65636	3.26833
3.98835	0.12161	0.59779	0.6793	3.54731
4.01903	0.08243	0.51758	0.70429	3.79908
4.04971	0.03963	0.44634	0.728	4.00627
4.08039	0.01501	0.38989	0.74689	4.15371
4.11107	0.06643	0.34522	0.7577	4.22979
4.14175	0.12552	0.30718	0.75782	4.22749
4.17243	0.18754	0.28017	0.74558	4.14524
4.20311	0.24963	0.28493	0.72035	3.98739
4.23379	0.3087	0.34158	0.68263	3.76453
4.26447	0.3617	0.44337	0.63398	3.49356
4.29515	0.40578	0.56823	0.57696	3.19762
4.32583	0.43865	0.69618	0.51497	2.90578
4.35651	0.4587	0.81225	0.45209	2.65157
4.38719	0.4652	0.90597	0.39293	2.46855
4.41786	0.45846	0.97118	0.34237	2.38134
4.44854	0.43987	1.0059	0.30501	2.39521
4.47922	0.41212	1.01205	0.2841	2.49374
4.5099	0.37924	0.99483	0.28037	2.64804
4.54058	0.34676	0.96178	0.29187	2.82879
4.57126	0.32139	0.92165	0.3156	3.01276
4.60194	0.30955	0.88327	0.34893	3.18388
4.63262	0.31455	0.85448	0.38998	3.33174
4.6633	0.33461	0.84138	0.43705	3.44975
4.69398	0.36422	0.84764	0.48811	3.53362
4.72466	0.39719	0.874	0.5406	3.58039
4.75534	0.42853	0.91794	0.59151	3.58795
4.78602	0.45485	0.97385	0.63767	3.55502
4.8167	0.47422	1.03382	0.676	3.48128
4.84738	0.48585	1.08893	0.70387	3.36764
4.87806	0.48985	1.13074	0.71934	3.21656
4.90874	0.48701	1.15293	0.72134	3.0322
4.93942	0.47862	1.15292	0.70986	2.82051
4.9701	0.46629	1.13347	0.68601	2.58918
5.00078	0.45176	1.10418	0.65212	2.34741
5.03146	0.43681	1.0819	0.61175	2.10569
5.06214	0.42306	1.08809	0.56961	1.87531
5.09282	0.41191	1.14124	0.53122	1.66767
5.1235	0.40446	1.24755	0.50216	1.49305
5.15418	0.40142	1.3987	0.48662	1.35864
5.18486	0.40318	1.57813	0.48583	1.2662
5.21553	0.40973	1.76835	0.4975	1.21078
5.24621	0.42078	1.95483	0.51685	1.18199
5.27689	0.43572	2.12711	0.53844	1.16725
5.30757	0.45374	2.2787	0.55754	1.15518
5.33825	0.47383	2.40642	0.57072	1.13735
5.36893	0.49488	2.50974	0.57586	1.1086
5.39961	0.51576	2.58986	0.57206	1.06661
5.43029	0.53535	2.64898	0.55938	1.01122
5.46097	0.55263	2.6896	0.53865	0.94382
5.49165	0.56674	2.71409	0.51124	0.86681
5.52233	0.57703	2.72438	0.47887	0.78319
5.55301	0.58306	2.72186	0.44342	0.69626
5.58369	0.5846	2.70732	0.40674	0.60941
5.61437	0.58169	2.68097	0.37048	0.52593
5.64505	0.57454	2.64237	0.336	0.44893
5.67573	0.56356	2.59047	0.30423	0.38128
5.70641	0.54927	2.52363	0.2757	0.32548
5.73709	0.5323	2.43989	0.25057	0.28337
5.76777	0.51329	2.33732	0.22878	0.25553
5.79845	0.49285	2.21447	0.21025	0.24074
5.82913	0.47152	2.07092	0.19501	0.23609
5.85981	0.44976	1.90764	0.18337	0.2381
5.89049	0.42786	1.72725	0.17578	0.24387
5.92117	0.40603	1.53405	0.1727	0.25154
5.95185	0.38435	1.33383	0.17432	0.2603
5.98253	0.36282	1.13341	0.18031	0.26998
6.0132	0.34142	0.9401	0.18991	0.28071

## Sheet: Fig. 2b
Ti0.91O2-SL		Cu-Ti-VO/Ti0.91O2-SL		Cu-O/Ti0.91O2-SL
Field (G)	Intensity (arb. units)	Field (G)	Intensity (arb. units)	Field (G)	Intensity (arb. units)
3100.05	0.1808	3100	0.35814	3100	0.44837
3100.25	0.17796	3100.2	0.36014	3100.2	0.449
3100.45	0.17529	3100.4	0.36037	3100.4	0.44957
3100.65	0.17462	3100.6	0.35922	3100.6	0.45011
3100.85	0.17606	3100.8	0.35729	3100.8	0.45072
3101.05	0.1782	3101	0.35551	3101	0.45147
3101.25	0.17934	3101.2	0.35508	3101.2	0.45235
3101.45	0.17889	3101.4	0.35706	3101.4	0.4533
3101.65	0.17765	3101.6	0.3616	3101.6	0.45414
3101.85	0.17667	3101.8	0.36748	3101.8	0.45473
3102.05	0.17593	3102	0.3726	3102	0.455
3102.25	0.17425	3102.2	0.3751	3102.2	0.45498
3102.45	0.17066	3102.4	0.37444	3102.4	0.4548
3102.65	0.16567	3102.6	0.37152	3102.6	0.45468
3102.85	0.16099	3102.8	0.36804	3102.8	0.45482
3103.05	0.15815	3103	0.36536	3103	0.45533
3103.25	0.15749	3103.2	0.36396	3103.2	0.45615
3103.45	0.15848	3103.4	0.36332	3103.4	0.45712
3103.65	0.16048	3103.6	0.36242	3103.6	0.458
3103.85	0.16291	3103.8	0.36042	3103.8	0.45868
3104.05	0.16515	3104	0.35713	3104	0.45914
3104.25	0.1667	3104.2	0.35325	3104.2	0.45948
3104.45	0.16767	3104.4	0.35005	3104.4	0.45981
3104.65	0.16864	3104.6	0.34886	3104.6	0.46019
3104.85	0.16976	3104.8	0.35035	3104.8	0.46062
3105.05	0.16999	3105	0.35419	3105	0.4611
3105.25	0.16773	3105.2	0.35906	3105.2	0.46159
3105.45	0.1625	3105.4	0.36315	3105.4	0.46211
3105.65	0.15603	3105.6	0.36485	3105.6	0.46269
3105.85	0.15128	3105.8	0.36349	3105.8	0.46333
3106.05	0.15015	3106	0.35969	3106	0.46402
3106.25	0.15211	3106.2	0.35524	3106.2	0.46472
3106.45	0.15511	3106.4	0.35222	3106.4	0.46543
3106.65	0.15779	3106.6	0.35192	3106.6	0.46616
3106.85	0.16046	3106.8	0.35418	3106.8	0.4669
3107.05	0.16406	3107	0.35762	3107	0.46761
3107.25	0.16855	3107.2	0.36047	3107.2	0.4682
3107.45	0.1727	3107.4	0.36153	3107.4	0.46865
3107.65	0.1752	3107.6	0.36067	3107.6	0.469
3107.85	0.17562	3107.8	0.35865	3107.8	0.46934
3108.05	0.17433	3108	0.35658	3108	0.4698
3108.25	0.17191	3108.2	0.35535	3108.2	0.47044
3108.45	0.16877	3108.4	0.35534	3108.4	0.47124
3108.65	0.16532	3108.6	0.35625	3108.6	0.47215
3108.85	0.16216	3108.8	0.35737	3108.8	0.47306
3109.05	0.15998	3109	0.35794	3109	0.47388
3109.25	0.15924	3109.2	0.35762	3109.2	0.47455
3109.45	0.15996	3109.4	0.35673	3109.4	0.47508
3109.65	0.16173	3109.6	0.35605	3109.6	0.47551
3109.85	0.16378	3109.8	0.35637	3109.8	0.47591
3110.05	0.16519	3110	0.35786	3110	0.47634
3110.25	0.16504	3110.2	0.35978	3110.2	0.47686
3110.45	0.16301	3110.4	0.36083	3110.4	0.47748
3110.65	0.15979	3110.6	0.35995	3110.6	0.4782
3110.85	0.15674	3110.8	0.35691	3110.8	0.47898
3111.05	0.15489	3111	0.35235	3111	0.47976
3111.25	0.15419	3111.2	0.34738	3111.2	0.48054
3111.45	0.15375	3111.4	0.34333	3111.4	0.48132
3111.65	0.15284	3111.6	0.34137	3111.6	0.48213
3111.85	0.15146	3111.8	0.34208	3111.8	0.48293
3112.05	0.15006	3112	0.34499	3112	0.48364
3112.25	0.14885	3112.2	0.3487	3112.2	0.48418
3112.45	0.14747	3112.4	0.35172	3112.4	0.48454
3112.65	0.14546	3112.6	0.35332	3112.6	0.48481
3112.85	0.14288	3112.8	0.35373	3112.8	0.48515
3113.05	0.14049	3113	0.35361	3113	0.48568
3113.25	0.13935	3113.2	0.35315	3113.2	0.48638
3113.45	0.14007	3113.4	0.35204	3113.4	0.48718
3113.65	0.14228	3113.6	0.34991	3113.6	0.48798
3113.85	0.14486	3113.8	0.34704	3113.8	0.48873
3114.05	0.1468	3114	0.34414	3114	0.48946
3114.25	0.14782	3114.2	0.34179	3114.2	0.49023
3114.45	0.14815	3114.4	0.34003	3114.4	0.49109
3114.65	0.14808	3114.6	0.33875	3114.6	0.49208
3114.85	0.1479	3114.8	0.33822	3114.8	0.49318
3115.05	0.14805	3115	0.33894	3115	0.49432
3115.25	0.1487	3115.2	0.34112	3115.2	0.49536
3115.45	0.14914	3115.4	0.3442	3115.4	0.49615
3115.65	0.14829	3115.6	0.34714	3115.6	0.49664
3115.85	0.14624	3115.8	0.34894	3115.8	0.49694
3116.05	0.14509	3116	0.3491	3116	0.49726
3116.25	0.14745	3116.2	0.34768	3116.2	0.4978
3116.45	0.15415	3116.4	0.3452	3116.4	0.49863
3116.65	0.16366	3116.6	0.34234	3116.6	0.49966
3116.85	0.17342	3116.8	0.33962	3116.8	0.50067
3117.05	0.18155	3117	0.33716	3117	0.50145
3117.25	0.18714	3117.2	0.33491	3117.2	0.50189
3117.45	0.1901	3117.4	0.33306	3117.4	0.50209
3117.65	0.19101	3117.6	0.33236	3117.6	0.50228
3117.85	0.19077	3117.8	0.33366	3117.8	0.50271
3118.05	0.18988	3118	0.3371	3118	0.50352
3118.25	0.18771	3118.2	0.34165	3118.2	0.5046
3118.45	0.18313	3118.4	0.34555	3118.4	0.50571
3118.65	0.17597	3118.6	0.34731	3118.6	0.5066
3118.85	0.16787	3118.8	0.34652	3118.8	0.50719
3119.05	0.16163	3119	0.34392	3119	0.50756
3119.25	0.15924	3119.2	0.34074	3119.2	0.50785
3119.45	0.16064	3119.4	0.33793	3119.4	0.50819
3119.65	0.16401	3119.6	0.33578	3119.6	0.50863
3119.85	0.16726	3119.8	0.33404	3119.8	0.50918
3120.05	0.16914	3120	0.33239	3120	0.50985
3120.25	0.16929	3120.2	0.3308	3120.2	0.51064
3120.45	0.16759	3120.4	0.32963	3120.4	0.5115
3120.65	0.16395	3120.6	0.32929	3120.6	0.51237
3120.85	0.15873	3120.8	0.32987	3120.8	0.51316
3121.05	0.1532	3121	0.33099	3121	0.51387
3121.25	0.14919	3121.2	0.3321	3121.2	0.51453
3121.45	0.14794	3121.4	0.33294	3121.4	0.51515
3121.65	0.14916	3121.6	0.33371	3121.6	0.51574
3121.85	0.15134	3121.8	0.33481	3121.8	0.51634
3122.05	0.15299	3122	0.33641	3122	0.51699
3122.25	0.15373	3122.2	0.33831	3122.2	0.51774
3122.45	0.15419	3122.4	0.34027	3122.4	0.51859
3122.65	0.15503	3122.6	0.34242	3122.6	0.51946
3122.85	0.15603	3122.8	0.34504	3122.8	0.5202
3123.05	0.15606	3123	0.3481	3123	0.52077
3123.25	0.15404	3123.2	0.35099	3123.2	0.5212
3123.45	0.14988	3123.4	0.35289	3123.4	0.52162
3123.65	0.14457	3123.6	0.35327	3123.6	0.52219
3123.85	0.13953	3123.8	0.35196	3123.8	0.52297
3124.05	0.1358	3124	0.34904	3124	0.52393
3124.25	0.13358	3124.2	0.34487	3124.2	0.52496
3124.45	0.13229	3124.4	0.34019	3124.4	0.52591
3124.65	0.13102	3124.6	0.33602	3124.6	0.52668
3124.85	0.1293	3124.8	0.33328	3124.8	0.52724
3125.05	0.1276	3125	0.33245	3125	0.52766
3125.25	0.12674	3125.2	0.33356	3125.2	0.52806
3125.45	0.1271	3125.4	0.33617	3125.4	0.52852
3125.65	0.12866	3125.6	0.33939	3125.6	0.5291
3125.85	0.13161	3125.8	0.34194	3125.8	0.52976
3126.05	0.13645	3126	0.34266	3126	0.53046
3126.25	0.1431	3126.2	0.3411	3126.2	0.53116
3126.45	0.15008	3126.4	0.33788	3126.4	0.53186
3126.65	0.15523	3126.6	0.33435	3126.6	0.53256
3126.85	0.15724	3126.8	0.33188	3126.8	0.53322
3127.05	0.15631	3127	0.33122	3127	0.53385
3127.25	0.15351	3127.2	0.33232	3127.2	0.53444
3127.45	0.1497	3127.4	0.3345	3127.4	0.53503
3127.65	0.14523	3127.6	0.33691	3127.6	0.53565
3127.85	0.14055	3127.8	0.33898	3127.8	0.53633
3128.05	0.13676	3128	0.3406	3128	0.53704
3128.25	0.1353	3128.2	0.34195	3128.2	0.53776
3128.45	0.13716	3128.4	0.34311	3128.4	0.53846
3128.65	0.14213	3128.6	0.34385	3128.6	0.53914
3128.85	0.1487	3128.8	0.34382	3128.8	0.53983
3129.05	0.15466	3129	0.34305	3129	0.54049
3129.25	0.15798	3129.2	0.34205	3129.2	0.5411
3129.45	0.15781	3129.4	0.3414	3129.4	0.54162
3129.65	0.15504	3129.6	0.34131	3129.6	0.54207
3129.85	0.1518	3129.8	0.34146	3129.8	0.5425
3130.05	0.15014	3130	0.34133	3130	0.543
3130.25	0.15063	3130.2	0.34068	3130.2	0.54363
3130.45	0.15228	3130.4	0.33976	3130.4	0.54439
3130.65	0.15389	3130.6	0.33926	3130.6	0.54521
3130.85	0.15536	3130.8	0.3397	3130.8	0.54599
3131.05	0.15764	3131	0.34083	3131	0.54672
3131.25	0.16155	3131.2	0.34145	3131.2	0.54744
3131.45	0.16671	3131.4	0.34024	3131.4	0.54827
3131.65	0.17175	3131.6	0.33696	3131.6	0.54927
3131.85	0.17527	3131.8	0.33302	3131.8	0.55043
3132.05	0.17688	3132	0.33061	3132	0.55167
3132.25	0.17741	3132.2	0.33121	3132.2	0.55282
3132.45	0.17832	3132.4	0.33444	3132.4	0.55379
3132.65	0.18038	3132.6	0.3384	3132.6	0.55455
3132.85	0.18284	3132.8	0.34092	3132.8	0.55519
3133.05	0.18394	3133	0.34081	3133	0.55584
3133.25	0.18234	3133.2	0.33806	3133.2	0.55658
3133.45	0.17815	3133.4	0.33333	3133.4	0.55744
3133.65	0.17265	3133.6	0.32762	3133.6	0.55838
3133.85	0.16708	3133.8	0.32241	3133.8	0.55929
3134.05	0.16181	3134	0.31963	3134	0.56009
3134.25	0.1565	3134.2	0.32078	3134.2	0.56077
3134.45	0.15102	3134.4	0.32585	3134.4	0.56141
3134.65	0.14612	3134.6	0.33298	3134.6	0.56213
3134.85	0.14341	3134.8	0.33953	3134.8	0.56299
3135.05	0.14449	3135	0.34361	3135	0.56401
3135.25	0.14975	3135.2	0.34491	3135.2	0.56512
3135.45	0.15774	3135.4	0.34422	3135.4	0.56624
3135.65	0.16586	3135.6	0.34259	3135.6	0.56726
3135.85	0.17172	3135.8	0.34085	3135.8	0.56811
3136.05	0.17434	3136	0.33949	3136	0.56882
3136.25	0.17397	3136.2	0.33859	3136.2	0.56946
3136.45	0.17125	3136.4	0.3377	3136.4	0.57012
3136.65	0.16656	3136.6	0.3362	3136.6	0.57087
3136.85	0.16027	3136.8	0.33394	3136.8	0.57172
3137.05	0.15329	3137	0.33163	3137	0.57262
3137.25	0.14706	3137.2	0.33043	3137.2	0.5735
3137.45	0.14296	3137.4	0.33106	3137.4	0.57431
3137.65	0.14166	3137.6	0.33334	3137.6	0.57504
3137.85	0.14301	3137.8	0.33642	3137.8	0.57571
3138.05	0.14612	3138	0.33948	3138	0.57641
3138.25	0.14921	3138.2	0.34207	3138.2	0.57718
3138.45	0.1498	3138.4	0.34404	3138.4	0.57809
3138.65	0.14574	3138.6	0.34528	3138.6	0.57914
3138.85	0.13688	3138.8	0.34569	3138.8	0.58031
3139.05	0.12593	3139	0.3454	3139	0.58158
3139.25	0.11725	3139.2	0.34481	3139.2	0.58287
3139.45	0.11433	3139.4	0.34431	3139.4	0.58408
3139.65	0.11799	3139.6	0.34399	3139.6	0.58515
3139.85	0.12633	3139.8	0.34364	3139.8	0.58607
3140.05	0.13601	3140	0.34302	3140	0.5869
3140.25	0.14388	3140.2	0.34222	3140.2	0.58774
3140.45	0.14814	3140.4	0.34149	3140.4	0.58862
3140.65	0.14898	3140.6	0.34098	3140.6	0.58954
3140.85	0.14824	3140.8	0.34045	3140.8	0.59045
3141.05	0.14818	3141	0.33941	3141	0.59131
3141.25	0.14968	3141.2	0.33752	3141.2	0.59216
3141.45	0.15158	3141.4	0.33492	3141.4	0.59307
3141.65	0.15182	3141.6	0.33219	3141.6	0.5941
3141.85	0.14942	3141.8	0.32996	3141.8	0.59521
3142.05	0.14535	3142	0.3286	3142	0.59625
3142.25	0.1414	3142.2	0.32825	3142.2	0.59711
3142.45	0.13847	3142.4	0.32895	3142.4	0.5978
3142.65	0.13623	3142.6	0.33061	3142.6	0.59845
3142.85	0.13424	3142.8	0.3329	3142.8	0.59925
3143.05	0.13302	3143	0.33524	3143	0.60025
3143.25	0.13353	3143.2	0.33705	3143.2	0.60137
3143.45	0.1355	3143.4	0.33787	3143.4	0.60246
3143.65	0.13677	3143.6	0.33745	3143.6	0.60344
3143.85	0.1348	3143.8	0.336	3143.8	0.60437
3144.05	0.12937	3144	0.3343	3144	0.60534
3144.25	0.12344	3144.2	0.33343	3144.2	0.60641
3144.45	0.12109	3144.4	0.33413	3144.4	0.60755
3144.65	0.12439	3144.6	0.33623	3144.6	0.60871
3144.85	0.1321	3144.8	0.33853	3144.8	0.60984
3145.05	0.14106	3145	0.33965	3145	0.61097
3145.25	0.14847	3145.2	0.33901	3145.2	0.61211
3145.45	0.15295	3145.4	0.33733	3145.4	0.61325
3145.65	0.15444	3145.6	0.33595	3145.6	0.61434
3145.85	0.15373	3145.8	0.33574	3145.8	0.61532
3146.05	0.15198	3146	0.33647	3146	0.61616
3146.25	0.15017	3146.2	0.33718	3146.2	0.61685
3146.45	0.14876	3146.4	0.33707	3146.4	0.61746
3146.65	0.14772	3146.6	0.336	3146.6	0.61807
3146.85	0.14676	3146.8	0.33436	3146.8	0.61879
3147.05	0.14535	3147	0.33272	3147	0.61968
3147.25	0.14301	3147.2	0.33157	3147.2	0.62073
3147.45	0.13993	3147.4	0.33107	3147.4	0.62187
3147.65	0.13719	3147.6	0.33099	3147.6	0.623
3147.85	0.13594	3147.8	0.33089	3147.8	0.62407
3148.05	0.13643	3148	0.33058	3148	0.62503
3148.25	0.1377	3148.2	0.33045	3148.2	0.62587
3148.45	0.13836	3148.4	0.33125	3148.4	0.6266
3148.65	0.13742	3148.6	0.33351	3148.6	0.62722
3148.85	0.13468	3148.8	0.33718	3148.8	0.62778
3149.05	0.13088	3149	0.34163	3149	0.62834
3149.25	0.1276	3149.2	0.34592	3149.2	0.62902
3149.45	0.12667	3149.4	0.3493	3149.4	0.62994
3149.65	0.12884	3149.6	0.35156	3149.6	0.63114
3149.85	0.1329	3149.8	0.35294	3149.8	0.63257
3150.05	0.13633	3150	0.35357	3150	0.63413
3150.25	0.13736	3150.2	0.35309	3150.2	0.63574
3150.45	0.13632	3150.4	0.35097	3150.4	0.63732
3150.65	0.13516	3150.6	0.34714	3150.6	0.6388
3150.85	0.13544	3150.8	0.34212	3150.8	0.64007
3151.05	0.13696	3151	0.33681	3151	0.64104
3151.25	0.138	3151.2	0.33208	3151.2	0.6417
3151.45	0.13682	3151.4	0.32863	3151.4	0.64213
3151.65	0.13326	3151.6	0.32679	3151.6	0.64249
3151.85	0.12902	3151.8	0.32645	3151.8	0.64294
3152.05	0.1268	3152	0.32726	3152	0.64359
3152.25	0.12863	3152.2	0.32878	3152.2	0.64442
3152.45	0.13456	3152.4	0.33055	3152.4	0.6454
3152.65	0.14254	3152.6	0.33198	3152.6	0.64649
3152.85	0.14959	3152.8	0.33265	3152.8	0.64768
3153.05	0.15335	3153	0.33267	3153	0.64896
3153.25	0.15335	3153.2	0.3327	3153.2	0.65025
3153.45	0.15104	3153.4	0.33321	3153.4	0.65144
3153.65	0.14874	3153.6	0.33391	3153.6	0.65244
3153.85	0.14837	3153.8	0.33389	3153.8	0.6532
3154.05	0.15061	3154	0.33252	3154	0.65378
3154.25	0.15491	3154.2	0.33011	3154.2	0.6543
3154.45	0.15975	3154.4	0.32771	3154.4	0.65489
3154.65	0.16345	3154.6	0.32634	3154.6	0.65566
3154.85	0.16503	3154.8	0.32639	3154.8	0.65663
3155.05	0.16461	3155	0.32764	3155	0.65775
3155.25	0.1627	3155.2	0.32954	3155.2	0.65894
3155.45	0.15942	3155.4	0.33148	3155.4	0.66012
3155.65	0.15461	3155.6	0.33295	3155.6	0.66129
3155.85	0.14872	3155.8	0.33363	3155.8	0.66247
3156.05	0.14285	3156	0.33335	3156	0.66364
3156.25	0.13772	3156.2	0.33208	3156.2	0.66475
3156.45	0.13323	3156.4	0.32996	3156.4	0.66569
3156.65	0.12927	3156.6	0.32737	3156.6	0.66644
3156.85	0.12682	3156.8	0.32494	3156.8	0.66706
3157.05	0.12734	3157	0.32326	3157	0.6677
3157.25	0.13111	3157.2	0.32269	3157.2	0.6685
3157.45	0.13641	3157.4	0.32315	3157.4	0.66955
3157.65	0.14061	3157.6	0.32432	3157.6	0.67086
3157.85	0.14208	3157.8	0.32574	3157.8	0.67236
3158.05	0.14092	3158	0.32703	3158	0.67395
3158.25	0.13833	3158.2	0.32794	3158.2	0.67549
3158.45	0.13526	3158.4	0.32835	3158.4	0.67686
3158.65	0.13169	3158.6	0.32823	3158.6	0.67797
3158.85	0.12695	3158.8	0.32755	3158.8	0.67877
3159.05	0.12063	3159	0.32637	3159	0.6793
3159.25	0.11335	3159.2	0.32502	3159.2	0.67971
3159.45	0.10678	3159.4	0.32412	3159.4	0.68017
3159.65	0.1029	3159.6	0.32412	3159.6	0.68081
3159.85	0.10312	3159.8	0.32479	3159.8	0.68169
3160.05	0.10771	3160	0.3253	3160	0.68278
3160.25	0.11572	3160.2	0.32492	3160.2	0.684
3160.45	0.12535	3160.4	0.32374	3160.4	0.68528
3160.65	0.13463	3160.6	0.32255	3160.6	0.68656
3160.85	0.14206	3160.8	0.32206	3160.8	0.68777
3161.05	0.14687	3161	0.32225	3161	0.68884
3161.25	0.14878	3161.2	0.32254	3161.2	0.68971
3161.45	0.14796	3161.4	0.32226	3161.4	0.69036
3161.65	0.14524	3161.6	0.32105	3161.6	0.69089
3161.85	0.14213	3161.8	0.31879	3161.8	0.69151
3162.05	0.14017	3162	0.31551	3162	0.69244
3162.25	0.13981	3162.2	0.31153	3162.2	0.69372
3162.45	0.14013	3162.4	0.3078	3162.4	0.69522
3162.65	0.13969	3162.6	0.30578	3162.6	0.69667
3162.85	0.13781	3162.8	0.30674	3162.8	0.69789
3163.05	0.13508	3163	0.31097	3163	0.69879
3163.25	0.13275	3163.2	0.31755	3163.2	0.69949
3163.45	0.13176	3163.4	0.32484	3163.4	0.70014
3163.65	0.13208	3163.6	0.33126	3163.6	0.70089
3163.85	0.13295	3163.8	0.33569	3163.8	0.70182
3164.05	0.13349	3164	0.33753	3164	0.70294
3164.25	0.13337	3164.2	0.3366	3164.2	0.70422
3164.45	0.13299	3164.4	0.33326	3164.4	0.7056
3164.65	0.13313	3164.6	0.32846	3164.6	0.70698
3164.85	0.13431	3164.8	0.32372	3164.8	0.70828
3165.05	0.13652	3165	0.32058	3165	0.70946
3165.25	0.13938	3165.2	0.32001	3165.2	0.71051
3165.45	0.1425	3165.4	0.32195	3165.4	0.71149
3165.65	0.14542	3165.6	0.32528	3165.6	0.71239
3165.85	0.14754	3165.8	0.32841	3165.8	0.71321
3166.05	0.14821	3166	0.33011	3166	0.71395
3166.25	0.14713	3166.2	0.33009	3166.2	0.71468
3166.45	0.14451	3166.4	0.329	3166.4	0.71548
3166.65	0.14107	3166.6	0.32785	3166.6	0.71641
3166.85	0.13783	3166.8	0.32747	3166.8	0.7175
3167.05	0.13579	3167	0.32821	3167	0.71871
3167.25	0.13561	3167.2	0.33009	3167.2	0.71997
3167.45	0.13728	3167.4	0.33281	3167.4	0.72121
3167.65	0.1402	3167.6	0.33581	3167.6	0.72237
3167.85	0.14349	3167.8	0.33832	3167.8	0.72336
3168.05	0.14645	3168	0.33967	3168	0.72416
3168.25	0.14886	3168.2	0.33963	3168.2	0.72481
3168.45	0.15075	3168.4	0.33853	3168.4	0.72543
3168.65	0.15196	3168.6	0.33689	3168.6	0.72613
3168.85	0.15183	3168.8	0.33516	3168.8	0.72696
3169.05	0.14961	3169	0.33347	3169	0.72792
3169.25	0.14551	3169.2	0.33171	3169.2	0.7289
3169.45	0.1409	3169.4	0.32969	3169.4	0.72981
3169.65	0.13749	3169.6	0.32741	3169.6	0.7306
3169.85	0.13595	3169.8	0.32532	3169.8	0.7313
3170.05	0.13569	3170	0.3242	3170	0.73206
3170.25	0.13562	3170.2	0.3246	3170.2	0.73299
3170.45	0.13515	3170.4	0.32628	3170.4	0.73414
3170.65	0.13432	3170.6	0.32816	3170.6	0.73546
3170.85	0.13342	3170.8	0.32888	3170.8	0.73681
3171.05	0.13252	3171	0.32753	3171	0.73807
3171.25	0.1314	3171.2	0.32413	3171.2	0.73919
3171.45	0.12959	3171.4	0.31963	3171.4	0.74019
3171.65	0.12664	3171.6	0.31548	3171.6	0.74118
3171.85	0.12259	3171.8	0.31297	3171.8	0.74227
3172.05	0.11829	3172	0.31264	3172	0.74352
3172.25	0.11538	3172.2	0.31412	3172.2	0.74489
3172.45	0.11565	3172.4	0.3166	3172.4	0.74633
3172.65	0.12014	3172.6	0.31946	3172.6	0.74773
3172.85	0.12818	3172.8	0.32251	3172.8	0.74902
3173.05	0.13718	3173	0.32575	3173	0.75014
3173.25	0.1437	3173.2	0.32902	3173.2	0.75105
3173.45	0.14536	3173.4	0.33197	3173.4	0.7518
3173.65	0.14218	3173.6	0.33435	3173.6	0.75246
3173.85	0.13635	3173.8	0.3361	3173.8	0.75309
3174.05	0.13061	3174	0.33706	3174	0.75377
3174.25	0.12691	3174.2	0.33681	3174.2	0.75453
3174.45	0.12596	3174.4	0.33514	3174.4	0.75541
3174.65	0.12752	3174.6	0.33263	3174.6	0.7564
3174.85	0.13084	3174.8	0.33056	3174.8	0.75745
3175.05	0.13497	3175	0.32998	3175	0.75852
3175.25	0.13896	3175.2	0.33075	3175.2	0.7596
3175.45	0.1421	3175.4	0.33164	3175.4	0.76068
3175.65	0.14388	3175.6	0.33132	3175.6	0.76174
3175.85	0.144	3175.8	0.32925	3175.8	0.76272
3176.05	0.14221	3176	0.32592	3176	0.76358
3176.25	0.13824	3176.2	0.32229	3176.2	0.76434
3176.45	0.13225	3176.4	0.31932	3176.4	0.76502
3176.65	0.1255	3176.6	0.31782	3176.6	0.76568
3176.85	0.12044	3176.8	0.31833	3176.8	0.76636
3177.05	0.11939	3177	0.32078	3177	0.76707
3177.25	0.12264	3177.2	0.32414	3177.2	0.76784
3177.45	0.128	3177.4	0.32671	3177.4	0.76872
3177.65	0.13242	3177.6	0.32718	3177.6	0.76974
3177.85	0.1341	3177.8	0.3256	3177.8	0.77093
3178.05	0.13324	3178	0.32345	3178	0.77222
3178.25	0.13099	3178.2	0.32265	3178.2	0.7735
3178.45	0.12833	3178.4	0.32429	3178.4	0.7746
3178.65	0.12565	3178.6	0.32797	3178.6	0.77539
3178.85	0.12314	3178.8	0.33214	3178.8	0.77584
3179.05	0.12092	3179	0.33501	3179	0.77602
3179.25	0.11889	3179.2	0.3354	3179.2	0.77609
3179.45	0.11648	3179.4	0.33294	3179.4	0.77627
3179.65	0.11308	3179.6	0.32806	3179.6	0.7767
3179.85	0.1088	3179.8	0.32179	3179.8	0.77745
3180.05	0.10481	3180	0.31567	3180	0.77846
3180.25	0.10296	3180.2	0.31122	3180.2	0.77966
3180.45	0.10478	3180.4	0.3094	3180.4	0.78095
3180.65	0.11062	3180.6	0.31018	3180.6	0.78227
3180.85	0.11958	3180.8	0.31274	3180.8	0.78356
3181.05	0.12982	3181	0.31592	3181	0.78479
3181.25	0.13908	3181.2	0.31886	3181.2	0.78596
3181.45	0.14534	3181.4	0.32124	3181.4	0.78709
3181.65	0.14747	3181.6	0.32313	3181.6	0.7882
3181.85	0.14578	3181.8	0.32464	3181.8	0.7893
3182.05	0.14187	3182	0.3257	3182	0.79036
3182.25	0.1379	3182.2	0.32608	3182.2	0.79133
3182.45	0.13561	3182.4	0.32559	3182.4	0.79224
3182.65	0.13547	3182.6	0.32416	3182.6	0.79312
3182.85	0.1363	3182.8	0.32196	3182.8	0.79396
3183.05	0.13595	3183	0.31939	3183	0.79474
3183.25	0.13268	3183.2	0.3169	3183.2	0.79538
3183.45	0.12652	3183.4	0.31482	3183.4	0.79587
3183.65	0.1192	3183.6	0.31339	3183.6	0.79621
3183.85	0.11278	3183.8	0.31289	3183.8	0.79652
3184.05	0.10821	3184	0.31353	3184	0.79691
3184.25	0.1051	3184.2	0.31531	3184.2	0.79748
3184.45	0.10267	3184.4	0.31792	3184.4	0.79828
3184.65	0.10059	3184.6	0.3209	3184.6	0.7993
3184.85	0.09891	3184.8	0.32366	3184.8	0.8005
3185.05	0.09773	3185	0.32549	3185	0.80178
3185.25	0.09718	3185.2	0.32572	3185.2	0.80304
3185.45	0.09786	3185.4	0.32422	3185.4	0.80422
3185.65	0.1007	3185.6	0.32156	3185.6	0.80525
3185.85	0.10608	3185.8	0.31871	3185.8	0.80614
3186.05	0.11293	3186	0.31643	3186	0.80688
3186.25	0.11895	3186.2	0.31495	3186.2	0.80751
3186.45	0.12197	3186.4	0.31424	3186.4	0.80808
3186.65	0.12155	3186.6	0.3143	3186.6	0.80861
3186.85	0.11902	3186.8	0.31518	3186.8	0.80913
3187.05	0.11639	3187	0.31673	3187	0.80965
3187.25	0.11507	3187.2	0.31853	3187.2	0.81018
3187.45	0.11556	3187.4	0.32003	3187.4	0.81076
3187.65	0.11758	3187.6	0.32067	3187.6	0.81141
3187.85	0.12028	3187.8	0.32003	3187.8	0.81218
3188.05	0.12245	3188	0.31799	3188	0.81307
3188.25	0.12339	3188.2	0.31482	3188.2	0.81405
3188.45	0.12369	3188.4	0.3111	3188.4	0.8151
3188.65	0.12494	3188.6	0.30761	3188.6	0.81615
3188.85	0.12815	3188.8	0.30524	3188.8	0.81715
3189.05	0.13238	3189	0.30476	3189	0.81807
3189.25	0.13541	3189.2	0.30647	3189.2	0.8189
3189.45	0.13562	3189.4	0.30975	3189.4	0.81971
3189.65	0.13332	3189.6	0.3131	3189.6	0.82056
3189.85	0.13021	3189.8	0.31489	3189.8	0.82146
3190.05	0.12771	3190	0.31436	3190	0.82234
3190.25	0.12579	3190.2	0.31217	3190.2	0.82311
3190.45	0.12335	3190.4	0.30992	3190.4	0.82373
3190.65	0.1195	3190.6	0.30907	3190.6	0.82423
3190.85	0.11454	3190.8	0.30998	3190.8	0.82469
3191.05	0.10962	3191	0.31185	3191	0.82519
3191.25	0.10572	3191.2	0.31359	3191.2	0.8258
3191.45	0.10304	3191.4	0.31466	3191.4	0.82656
3191.65	0.10131	3191.6	0.31516	3191.6	0.82747
3191.85	0.10029	3191.8	0.3155	3191.8	0.82846
3192.05	0.09964	3192	0.31599	3192	0.82948
3192.25	0.09854	3192.2	0.31681	3192.2	0.83046
3192.45	0.09606	3192.4	0.31802	3192.4	0.83137
3192.65	0.09206	3192.6	0.31953	3192.6	0.83219
3192.85	0.08774	3192.8	0.32106	3192.8	0.83289
3193.05	0.08488	3193	0.32236	3193	0.83349
3193.25	0.08479	3193.2	0.32342	3193.2	0.83404
3193.45	0.08771	3193.4	0.32453	3193.4	0.83463
3193.65	0.0931	3193.6	0.32589	3193.6	0.83537
3193.85	0.10005	3193.8	0.32721	3193.8	0.83632
3194.05	0.10751	3194	0.32772	3194	0.83742
3194.25	0.11444	3194.2	0.32673	3194.2	0.83852
3194.45	0.11999	3194.4	0.32406	3194.4	0.83947
3194.65	0.12363	3194.6	0.32017	3194.6	0.84015
3194.85	0.12542	3194.8	0.31584	3194.8	0.84059
3195.05	0.1261	3195	0.31196	3195	0.84085
3195.25	0.12659	3195.2	0.3094	3195.2	0.84102
3195.45	0.12704	3195.4	0.30869	3195.4	0.84116
3195.65	0.12622	3195.6	0.30958	3195.6	0.84134
3195.85	0.12239	3195.8	0.311	3195.8	0.84164
3196.05	0.11515	3196	0.31157	3196	0.8421
3196.25	0.10625	3196.2	0.31036	3196.2	0.8427
3196.45	0.09858	3196.4	0.30723	3196.4	0.84339
3196.65	0.09436	3196.6	0.30277	3196.6	0.84414
3196.85	0.09406	3196.8	0.29805	3196.8	0.84494
3197.05	0.09647	3197	0.29438	3197	0.84581
3197.25	0.09939	3197.2	0.29283	3197.2	0.84674
3197.45	0.10066	3197.4	0.29372	3197.4	0.84765
3197.65	0.09947	3197.6	0.29645	3197.6	0.84847
3197.85	0.09705	3197.8	0.29989	3197.8	0.84912
3198.05	0.09581	3198	0.30308	3198	0.84965
3198.25	0.0974	3198.2	0.30554	3198.2	0.85015
3198.45	0.10146	3198.4	0.30709	3198.4	0.85073
3198.65	0.10619	3198.6	0.30763	3198.6	0.85147
3198.85	0.10991	3198.8	0.307	3198.8	0.85235
3199.05	0.11208	3199	0.30519	3199	0.85327
3199.25	0.11307	3199.2	0.30249	3199.2	0.85407
3199.45	0.1133	3199.4	0.29961	3199.4	0.85467
3199.65	0.11272	3199.6	0.29736	3199.6	0.85512
3199.85	0.11121	3199.8	0.29625	3199.8	0.85553
3200.05	0.10927	3200	0.29624	3200	0.85597
3200.25	0.10804	3200.2	0.29691	3200.2	0.85645
3200.45	0.10832	3200.4	0.29798	3200.4	0.85692
3200.65	0.10939	3200.6	0.29946	3200.6	0.85737
3200.85	0.10937	3200.8	0.30139	3200.8	0.85785
3201.05	0.10692	3201	0.30346	3201	0.85841
3201.25	0.10251	3201.2	0.30522	3201.2	0.85909
3201.45	0.09783	3201.4	0.30665	3201.4	0.85986
3201.65	0.09401	3201.6	0.30826	3201.6	0.86061
3201.85	0.09097	3201.8	0.31057	3201.8	0.86128
3202.05	0.08831	3202	0.31335	3202	0.86182
3202.25	0.0863	3202.2	0.31566	3202.2	0.86228
3202.45	0.08559	3202.4	0.31682	3202.4	0.86272
3202.65	0.08627	3202.6	0.317	3202.6	0.86318
3202.85	0.08788	3202.8	0.31697	3202.8	0.86367
3203.05	0.09026	3203	0.31716	3203	0.86414
3203.25	0.09398	3203.2	0.31743	3203.2	0.8646
3203.45	0.09947	3203.4	0.31754	3203.4	0.86511
3203.65	0.1057	3203.6	0.31758	3203.6	0.86573
3203.85	0.1102	3203.8	0.31783	3203.8	0.86646
3204.05	0.11083	3204	0.31827	3204	0.86723
3204.25	0.10785	3204.2	0.31845	3204.2	0.86796
3204.45	0.10389	3204.4	0.31789	3204.4	0.86855
3204.65	0.1019	3204.6	0.31627	3204.6	0.86899
3204.85	0.10297	3204.8	0.31355	3204.8	0.86928
3205.05	0.10595	3205	0.30995	3205	0.86946
3205.25	0.1088	3205.2	0.30606	3205.2	0.86959
3205.45	0.11006	3205.4	0.30266	3205.4	0.86977
3205.65	0.10952	3205.6	0.30034	3205.6	0.87013
3205.85	0.10804	3205.8	0.29915	3205.8	0.87077
3206.05	0.10702	3206	0.29864	3206	0.87165
3206.25	0.1076	3206.2	0.29821	3206.2	0.87263
3206.45	0.10977	3206.4	0.29763	3206.4	0.87353
3206.65	0.1123	3206.6	0.2973	3206.6	0.87425
3206.85	0.11387	3206.8	0.29795	3206.8	0.87476
3207.05	0.11441	3207	0.29999	3207	0.8751
3207.25	0.11505	3207.2	0.30302	3207.2	0.87535
3207.45	0.11673	3207.4	0.30605	3207.4	0.87561
3207.65	0.11887	3207.6	0.30806	3207.6	0.87596
3207.85	0.11963	3207.8	0.30853	3207.8	0.87645
3208.05	0.11766	3208	0.30773	3208	0.87706
3208.25	0.11365	3208.2	0.30664	3208.2	0.87772
3208.45	0.11037	3208.4	0.30654	3208.4	0.87835
3208.65	0.11089	3208.6	0.30825	3208.6	0.87891
3208.85	0.11637	3208.8	0.31168	3208.8	0.87937
3209.05	0.12513	3209	0.31585	3209	0.87971
3209.25	0.13387	3209.2	0.31937	3209.2	0.87998
3209.45	0.13979	3209.4	0.32092	3209.4	0.88023
3209.65	0.14192	3209.6	0.31955	3209.6	0.88054
3209.85	0.14063	3209.8	0.31509	3209.8	0.88096
3210.05	0.13667	3210	0.30835	3210	0.88149
3210.25	0.13095	3210.2	0.30103	3210.2	0.88205
3210.45	0.12478	3210.4	0.29495	3210.4	0.88257
3210.65	0.11975	3210.6	0.29125	3210.6	0.88297
3210.85	0.11699	3210.8	0.29007	3210.8	0.88326
3211.05	0.11663	3211	0.29088	3211	0.8835
3211.25	0.1179	3211.2	0.29292	3211.2	0.88379
3211.45	0.11949	3211.4	0.29555	3211.4	0.88419
3211.65	0.11984	3211.6	0.29834	3211.6	0.88469
3211.85	0.11774	3211.8	0.30125	3211.8	0.88521
3212.05	0.11305	3212	0.30456	3212	0.88566
3212.25	0.10737	3212.2	0.30849	3212.2	0.886
3212.45	0.10341	3212.4	0.31271	3212.4	0.88621
3212.65	0.10318	3212.6	0.31637	3212.6	0.88634
3212.85	0.1061	3212.8	0.31867	3212.8	0.88643
3213.05	0.10914	3213	0.31945	3213	0.88657
3213.25	0.10908	3213.2	0.31919	3213.2	0.8868
3213.45	0.10521	3213.4	0.31834	3213.4	0.88715
3213.65	0.09995	3213.6	0.31687	3213.6	0.88762
3213.85	0.09671	3213.8	0.31442	3213.8	0.88811
3214.05	0.0971	3214	0.31099	3214	0.88857
3214.25	0.10001	3214.2	0.30722	3214.2	0.88894
3214.45	0.10288	3214.4	0.30404	3214.4	0.88924
3214.65	0.10371	3214.6	0.30209	3214.6	0.88951
3214.85	0.10204	3214.8	0.30147	3214.8	0.88978
3215.05	0.09872	3215	0.30192	3215	0.89009
3215.25	0.09509	3215.2	0.3031	3215.2	0.89044
3215.45	0.09226	3215.4	0.30459	3215.4	0.89084
3215.65	0.09061	3215.6	0.30582	3215.6	0.89124
3215.85	0.08973	3215.8	0.30619	3215.8	0.89161
3216.05	0.08903	3216	0.30535	3216	0.89193
3216.25	0.08823	3216.2	0.3034	3216.2	0.89222
3216.45	0.08759	3216.4	0.30069	3216.4	0.89251
3216.65	0.08757	3216.6	0.29743	3216.6	0.8928
3216.85	0.08868	3216.8	0.29372	3216.8	0.89307
3217.05	0.09125	3217	0.28971	3217	0.89328
3217.25	0.09517	3217.2	0.28574	3217.2	0.89344
3217.45	0.09974	3217.4	0.28237	3217.4	0.89359
3217.65	0.1041	3217.6	0.28032	3217.6	0.89379
3217.85	0.10794	3217.8	0.28021	3217.8	0.89405
3218.05	0.1117	3218	0.28222	3218	0.89442
3218.25	0.116	3218.2	0.28568	3218.2	0.8949
3218.45	0.12077	3218.4	0.2893	3218.4	0.89552
3218.65	0.12484	3218.6	0.29182	3218.6	0.89623
3218.85	0.12654	3218.8	0.29259	3218.8	0.89692
3219.05	0.12481	3219	0.29185	3219	0.89745
3219.25	0.12016	3219.2	0.29041	3219.2	0.89774
3219.45	0.11462	3219.4	0.28918	3219.4	0.89781
3219.65	0.11053	3219.6	0.2888	3219.6	0.89775
3219.85	0.10917	3219.8	0.28948	3219.8	0.89768
3220.05	0.11023	3220	0.29106	3220	0.89764
3220.25	0.11227	3220.2	0.29295	3220.2	0.89766
3220.45	0.11379	3220.4	0.29426	3220.4	0.89773
3220.65	0.11384	3220.6	0.29413	3220.6	0.89786
3220.85	0.11206	3220.8	0.29246	3220.8	0.89805
3221.05	0.1086	3221	0.29011	3221	0.89831
3221.25	0.10418	3221.2	0.28838	3221.2	0.89869
3221.45	0.1001	3221.4	0.28794	3221.4	0.89926
3221.65	0.0978	3221.6	0.28853	3221.6	0.90006
3221.85	0.09809	3221.8	0.28942	3221.8	0.90095
3222.05	0.10076	3222	0.29016	3222	0.90169
3222.25	0.10481	3222.2	0.29071	3222.2	0.90209
3222.45	0.10893	3222.4	0.29106	3222.4	0.9021
3222.65	0.1119	3222.6	0.29088	3222.6	0.90185
3222.85	0.11269	3222.8	0.2896	3222.8	0.90152
3223.05	0.11063	3223	0.28701	3223	0.90127
3223.25	0.10573	3223.2	0.28357	3223.2	0.90116
3223.45	0.09893	3223.4	0.2803	3223.4	0.90124
3223.65	0.09204	3223.6	0.27808	3223.6	0.90151
3223.85	0.0871	3223.8	0.27697	3223.8	0.90198
3224.05	0.08562	3224	0.27629	3224	0.90259
3224.25	0.08791	3224.2	0.27525	3224.2	0.90329
3224.45	0.09288	3224.4	0.27364	3224.4	0.904
3224.65	0.09847	3224.6	0.27191	3224.6	0.90464
3224.85	0.10284	3224.8	0.2707	3224.8	0.90517
3225.05	0.10535	3225	0.27026	3225	0.90551
3225.25	0.10658	3225.2	0.27042	3225.2	0.90565
3225.45	0.10715	3225.4	0.27083	3225.4	0.9056
3225.65	0.10668	3225.6	0.2714	3225.6	0.90543
3225.85	0.10408	3225.8	0.27242	3225.8	0.90525
3226.05	0.09904	3226	0.27433	3226	0.90521
3226.25	0.09303	3226.2	0.27722	3226.2	0.90538
3226.45	0.08865	3226.4	0.28066	3226.4	0.90574
3226.65	0.08769	3226.6	0.28385	3226.6	0.90622
3226.85	0.08984	3226.8	0.28622	3226.8	0.9067
3227.05	0.09314	3227	0.28775	3227	0.90712
3227.25	0.09562	3227.2	0.28886	3227.2	0.90744
3227.45	0.09671	3227.4	0.28995	3227.4	0.90767
3227.65	0.09755	3227.6	0.29102	3227.6	0.90782
3227.85	0.0998	3227.8	0.29159	3227.8	0.90788
3228.05	0.10392	3228	0.29116	3228	0.9078
3228.25	0.10846	3228.2	0.28978	3228.2	0.90758
3228.45	0.111	3228.4	0.28812	3228.4	0.9073
3228.65	0.10996	3228.6	0.28723	3228.6	0.90706
3228.85	0.10569	3228.8	0.28783	3228.8	0.90698
3229.05	0.09999	3229	0.28996	3229	0.90706
3229.25	0.09506	3229.2	0.29302	3229.2	0.90726
3229.45	0.09264	3229.4	0.29613	3229.4	0.90754
3229.65	0.09347	3229.6	0.29861	3229.6	0.90787
3229.85	0.09696	3229.8	0.30018	3229.8	0.90827
3230.05	0.1014	3230	0.30085	3230	0.90872
3230.25	0.10493	3230.2	0.30079	3230.2	0.90917
3230.45	0.10653	3230.4	0.30039	3230.4	0.90958
3230.65	0.10614	3230.6	0.30003	3230.6	0.90993
3230.85	0.10384	3230.8	0.29977	3230.8	0.91026
3231.05	0.09951	3231	0.29901	3231	0.91055
3231.25	0.09307	3231.2	0.29678	3231.2	0.91073
3231.45	0.08511	3231.4	0.29265	3231.4	0.91069
3231.65	0.07701	3231.6	0.2873	3231.6	0.91038
3231.85	0.07056	3231.8	0.28233	3231.8	0.9099
3232.05	0.06742	3232	0.27922	3232	0.90943
3232.25	0.06867	3232.2	0.27846	3232.2	0.90909
3232.45	0.07436	3232.4	0.27943	3232.4	0.90887
3232.65	0.08309	3232.6	0.28088	3232.6	0.90872
3232.85	0.09204	3232.8	0.28179	3232.8	0.90855
3233.05	0.09792	3233	0.28193	3233	0.90832
3233.25	0.09886	3233.2	0.28182	3233.2	0.90804
3233.45	0.09563	3233.4	0.28216	3233.4	0.90774
3233.65	0.09104	3233.6	0.28315	3233.6	0.90745
3233.85	0.08791	3233.8	0.28447	3233.8	0.9072
3234.05	0.08741	3234	0.28572	3234	0.90703
3234.25	0.089	3234.2	0.28669	3234.2	0.90692
3234.45	0.09142	3234.4	0.28735	3234.4	0.90686
3234.65	0.09363	3234.6	0.28778	3234.6	0.9068
3234.85	0.09503	3234.8	0.28818	3234.8	0.90673
3235.05	0.09545	3235	0.28895	3235	0.90664
3235.25	0.09509	3235.2	0.29024	3235.2	0.90658
3235.45	0.09413	3235.4	0.29166	3235.4	0.90657
3235.65	0.09213	3235.6	0.2923	3235.6	0.90663
3235.85	0.08808	3235.8	0.29143	3235.8	0.9067
3236.05	0.08149	3236	0.2891	3236	0.90673
3236.25	0.07374	3236.2	0.28621	3236.2	0.90666
3236.45	0.06785	3236.4	0.28381	3236.4	0.90653
3236.65	0.06643	3236.6	0.28237	3236.6	0.90638
3236.85	0.06964	3236.8	0.2815	3236.8	0.90628
3237.05	0.07513	3237	0.28053	3237	0.90625
3237.25	0.07989	3237.2	0.27906	3237.2	0.90633
3237.45	0.08213	3237.4	0.27731	3237.4	0.90652
3237.65	0.08177	3237.6	0.2759	3237.6	0.90681
3237.85	0.07974	3237.8	0.27536	3237.8	0.90715
3238.05	0.07721	3238	0.27578	3238	0.90739
3238.25	0.07558	3238.2	0.27647	3238.2	0.90744
3238.45	0.07638	3238.4	0.27638	3238.4	0.90731
3238.65	0.08052	3238.6	0.27472	3238.6	0.90713
3238.85	0.08736	3238.8	0.27167	3238.8	0.90703
3239.05	0.09488	3239	0.2684	3239	0.90706
3239.25	0.10104	3239.2	0.26634	3239.2	0.90721
3239.45	0.1052	3239.4	0.2663	3239.4	0.90741
3239.65	0.10797	3239.6	0.268	3239.6	0.90765
3239.85	0.10992	3239.8	0.27032	3239.8	0.9079
3240.05	0.11062	3240	0.27225	3240	0.90812
3240.25	0.10914	3240.2	0.27358	3240.2	0.90825
3240.45	0.10528	3240.4	0.27501	3240.4	0.90826
3240.65	0.09996	3240.6	0.27748	3240.6	0.90816
3240.85	0.09462	3240.8	0.28133	3240.8	0.90803
3241.05	0.09035	3241	0.28584	3241	0.90795
3241.25	0.08753	3241.2	0.2896	3241.2	0.908
3241.45	0.08598	3241.4	0.29124	3241.4	0.90817
3241.65	0.08526	3241.6	0.29018	3241.6	0.90837
3241.85	0.08492	3241.8	0.2868	3241.8	0.90845
3242.05	0.08462	3242	0.28216	3242	0.90832
3242.25	0.08413	3242.2	0.27751	3242.2	0.90796
3242.45	0.08317	3242.4	0.27382	3242.4	0.90742
3242.65	0.08155	3242.6	0.27143	3242.6	0.90684
3242.85	0.07949	3242.8	0.26997	3242.8	0.90635
3243.05	0.07779	3243	0.26867	3243	0.90603
3243.25	0.07744	3243.2	0.2671	3243.2	0.90585
3243.45	0.07888	3243.4	0.26568	3243.4	0.90572
3243.65	0.08156	3243.6	0.2654	3243.6	0.90554
3243.85	0.08425	3243.8	0.267	3243.8	0.90526
3244.05	0.08584	3244	0.27018	3244	0.90491
3244.25	0.08617	3244.2	0.27372	3244.2	0.90453
3244.45	0.0859	3244.4	0.27635	3244.4	0.90418
3244.65	0.08562	3244.6	0.27772	3244.6	0.9039
3244.85	0.08512	3244.8	0.27857	3244.8	0.90372
3245.05	0.08373	3245	0.27986	3245	0.90362
3245.25	0.08159	3245.2	0.28176	3245.2	0.90359
3245.45	0.08007	3245.4	0.28344	3245.4	0.90357
3245.65	0.08096	3245.6	0.28378	3245.6	0.90348
3245.85	0.08506	3245.8	0.28238	3245.8	0.90323
3246.05	0.09138	3246	0.27983	3246	0.9028
3246.25	0.09758	3246.2	0.27714	3246.2	0.90223
3246.45	0.10127	3246.4	0.27506	3246.4	0.90165
3246.65	0.10125	3246.6	0.27384	3246.6	0.90119
3246.85	0.09807	3246.8	0.2735	3246.8	0.90096
3247.05	0.09368	3247	0.27424	3247	0.90101
3247.25	0.09029	3247.2	0.27624	3247.2	0.90127
3247.45	0.08946	3247.4	0.2791	3247.4	0.9016
3247.65	0.09171	3247.6	0.28161	3247.6	0.90184
3247.85	0.09647	3247.8	0.28231	3247.8	0.90188
3248.05	0.10231	3248	0.28051	3248	0.90172
3248.25	0.10724	3248.2	0.2769	3248.2	0.90141
3248.45	0.1094	3248.4	0.2732	3248.4	0.90104
3248.65	0.10787	3248.6	0.27117	3248.6	0.9007
3248.85	0.1032	3248.8	0.27146	3248.8	0.90044
3249.05	0.09725	3249	0.27317	3249	0.90025
3249.25	0.09234	3249.2	0.27457	3249.2	0.90005
3249.45	0.09014	3249.4	0.27437	3249.4	0.89981
3249.65	0.09082	3249.6	0.27259	3249.6	0.89955
3249.85	0.09298	3249.8	0.27028	3249.8	0.89932
3250.05	0.09458	3250	0.26844	3250	0.89921
3250.25	0.09423	3250.2	0.26735	3250.2	0.89922
3250.45	0.09172	3250.4	0.26666	3250.4	0.89931
3250.65	0.08749	3250.6	0.26602	3250.6	0.89939
3250.85	0.08187	3250.8	0.26544	3250.8	0.89938
3251.05	0.07513	3251	0.26511	3251	0.89925
3251.25	0.06824	3251.2	0.26519	3251.2	0.89902
3251.45	0.06295	3251.4	0.26571	3251.4	0.89877
3251.65	0.0606	3251.6	0.26647	3251.6	0.89856
3251.85	0.06084	3251.8	0.26695	3251.8	0.89846
3252.05	0.06166	3252	0.2665	3252	0.8985
3252.25	0.06086	3252.2	0.26486	3252.2	0.89867
3252.45	0.05754	3252.4	0.2624	3252.4	0.89889
3252.65	0.05242	3252.6	0.25987	3252.6	0.89905
3252.85	0.04714	3252.8	0.25779	3252.8	0.89902
3253.05	0.04331	3253	0.2563	3253	0.89878
3253.25	0.0418	3253.2	0.2554	3253.2	0.89842
3253.45	0.04266	3253.4	0.25498	3253.4	0.89805
3253.65	0.04532	3253.6	0.25471	3253.6	0.89778
3253.85	0.04903	3253.8	0.25398	3253.8	0.89769
3254.05	0.053	3254	0.2524	3254	0.89775
3254.25	0.05672	3254.2	0.25028	3254.2	0.89789
3254.45	0.05989	3254.4	0.24862	3254.4	0.89801
3254.65	0.06234	3254.6	0.24855	3254.6	0.89801
3254.85	0.06377	3254.8	0.25073	3254.8	0.89786
3255.05	0.06393	3255	0.25496	3255	0.89762
3255.25	0.0629	3255.2	0.26011	3255.2	0.89736
3255.45	0.06101	3255.4	0.26461	3255.4	0.89714
3255.65	0.05832	3255.6	0.26723	3255.6	0.89694
3255.85	0.05453	3255.8	0.26779	3255.8	0.8967
3256.05	0.04967	3256	0.26698	3256	0.89634
3256.25	0.04512	3256.2	0.26554	3256.2	0.89588
3256.45	0.04329	3256.4	0.26372	3256.4	0.89542
3256.65	0.04605	3256.6	0.26139	3256.6	0.89503
3256.85	0.05323	3256.8	0.25862	3256.8	0.89475
3257.05	0.06251	3257	0.25585	3257	0.89456
3257.25	0.07094	3257.2	0.25367	3257.2	0.89443
3257.45	0.07653	3257.4	0.2525	3257.4	0.89434
3257.65	0.07894	3257.6	0.25245	3257.6	0.89427
3257.85	0.07897	3257.8	0.25327	3257.8	0.89425
3258.05	0.07778	3258	0.25447	3258	0.8943
3258.25	0.07619	3258.2	0.25556	3258.2	0.89445
3258.45	0.07451	3258.4	0.25641	3258.4	0.89468
3258.65	0.07279	3258.6	0.25725	3258.6	0.89491
3258.85	0.07116	3258.8	0.25835	3258.8	0.89504
3259.05	0.06996	3259	0.2597	3259	0.89498
3259.25	0.06944	3259.2	0.26096	3259.2	0.89467
3259.45	0.06938	3259.4	0.26157	3259.4	0.89415
3259.65	0.06916	3259.6	0.26113	3259.6	0.89351
3259.85	0.06814	3259.8	0.25961	3259.8	0.89287
3260.05	0.06609	3260	0.25757	3260	0.89232
3260.25	0.0634	3260.2	0.25574	3260.2	0.89194
3260.45	0.06121	3260.4	0.25447	3260.4	0.89179
3260.65	0.06104	3260.6	0.2533	3260.6	0.8919
3260.85	0.06392	3260.8	0.2515	3260.8	0.89222
3261.05	0.06924	3261	0.24898	3261	0.89265
3261.25	0.07476	3261.2	0.24648	3261.2	0.89306
3261.45	0.07827	3261.4	0.24492	3261.4	0.89336
3261.65	0.07958	3261.6	0.24465	3261.6	0.89351
3261.85	0.0807	3261.8	0.24536	3261.8	0.89353
3262.05	0.08372	3262	0.24653	3262	0.89342
3262.25	0.08853	3262.2	0.24762	3262.2	0.89325
3262.45	0.09262	3262.4	0.24802	3262.4	0.89309
3262.65	0.09314	3262.6	0.24711	3262.6	0.89304
3262.85	0.08914	3262.8	0.24467	3262.8	0.89315
3263.05	0.08205	3263	0.24108	3263	0.89331
3263.25	0.07443	3263.2	0.23707	3263.2	0.8934
3263.45	0.06826	3263.4	0.23328	3263.4	0.89329
3263.65	0.06417	3263.6	0.23022	3263.6	0.893
3263.85	0.06173	3263.8	0.22838	3263.8	0.89264
3264.05	0.06031	3264	0.22819	3264	0.89238
3264.25	0.05948	3264.2	0.2296	3264.2	0.89231
3264.45	0.05912	3264.4	0.2319	3264.4	0.89241
3264.65	0.05931	3264.6	0.234	3264.6	0.89258
3264.85	0.06013	3264.8	0.23502	3264.8	0.89274
3265.05	0.06139	3265	0.23469	3265	0.89284
3265.25	0.06285	3265.2	0.23347	3265.2	0.89286
3265.45	0.06452	3265.4	0.23244	3265.4	0.89279
3265.65	0.06661	3265.6	0.23284	3265.6	0.89263
3265.85	0.06893	3265.8	0.23539	3265.8	0.89239
3266.05	0.0705	3266	0.23979	3266	0.8921
3266.25	0.07029	3266.2	0.24469	3266.2	0.89177
3266.45	0.06837	3266.4	0.2484	3266.4	0.89142
3266.65	0.06614	3266.6	0.24972	3266.6	0.89107
3266.85	0.06531	3266.8	0.24852	3266.8	0.8908
3267.05	0.06654	3267	0.24572	3267	0.89064
3267.25	0.06888	3267.2	0.24277	3267.2	0.89056
3267.45	0.07029	3267.4	0.24072	3267.4	0.89048
3267.65	0.06888	3267.6	0.23965	3267.6	0.89035
3267.85	0.064	3267.8	0.23882	3267.8	0.89017
3268.05	0.0568	3268	0.23732	3268	0.89004
3268.25	0.04977	3268.2	0.23487	3268.2	0.89004
3268.45	0.04571	3268.4	0.23205	3268.4	0.89024
3268.65	0.04639	3268.6	0.22984	3268.6	0.89061
3268.85	0.0517	3268.8	0.22884	3268.8	0.8911
3269.05	0.0594	3269	0.22863	3269	0.89166
3269.25	0.06607	3269.2	0.22817	3269.2	0.89217
3269.45	0.06898	3269.4	0.22661	3269.4	0.89251
3269.65	0.06778	3269.6	0.22413	3269.6	0.89258
3269.85	0.06431	3269.8	0.22186	3269.8	0.89236
3270.05	0.06103	3270	0.22108	3270	0.892
3270.25	0.05938	3270.2	0.22225	3270.2	0.89171
3270.45	0.05949	3270.4	0.22467	3270.4	0.89163
3270.65	0.06079	3270.6	0.22703	3270.6	0.89173
3270.85	0.06268	3270.8	0.22844	3270.8	0.89188
3271.05	0.0648	3271	0.2291	3271	0.892
3271.25	0.06694	3271.2	0.22992	3271.2	0.89208
3271.45	0.06868	3271.4	0.2316	3271.4	0.89216
3271.65	0.0695	3271.6	0.23392	3271.6	0.89231
3271.85	0.06925	3271.8	0.23597	3271.8	0.89254
3272.05	0.06864	3272	0.2369	3272	0.89285
3272.25	0.06873	3272.2	0.23652	3272.2	0.89316
3272.45	0.06973	3272.4	0.2353	3272.4	0.89339
3272.65	0.07062	3272.6	0.23402	3272.6	0.89346
3272.85	0.06997	3272.8	0.23337	3272.8	0.89333
3273.05	0.0673	3273	0.23388	3273	0.89306
3273.25	0.06333	3273.2	0.23574	3273.2	0.89271
3273.45	0.05934	3273.4	0.2386	3273.4	0.89236
3273.65	0.05656	3273.6	0.24158	3273.6	0.89205
3273.85	0.05596	3273.8	0.24356	3273.8	0.8918
3274.05	0.05814	3274	0.24378	3274	0.8916
3274.25	0.06278	3274.2	0.24229	3274.2	0.89147
3274.45	0.06832	3274.4	0.23976	3274.4	0.89141
3274.65	0.07241	3274.6	0.23695	3274.6	0.89143
3274.85	0.07315	3274.8	0.23416	3274.8	0.89153
3275.05	0.07017	3275	0.23117	3275	0.89169
3275.25	0.06493	3275.2	0.22774	3275.2	0.89189
3275.45	0.0599	3275.4	0.22436	3275.4	0.8921
3275.65	0.05727	3275.6	0.22228	3275.6	0.89226
3275.85	0.05811	3275.8	0.22284	3275.8	0.89231
3276.05	0.06202	3276	0.22648	3276	0.89219
3276.25	0.06723	3276.2	0.2325	3276.2	0.89193
3276.45	0.07109	3276.4	0.23968	3276.4	0.89163
3276.65	0.07122	3276.6	0.24688	3276.6	0.89139
3276.85	0.06689	3276.8	0.2531	3276.8	0.89127
3277.05	0.05964	3277	0.25737	3277	0.89123
3277.25	0.05246	3277.2	0.25909	3277.2	0.89119
3277.45	0.04806	3277.4	0.25843	3277.4	0.8911
3277.65	0.0472	3277.6	0.25611	3277.6	0.89094
3277.85	0.0485	3277.8	0.25268	3277.8	0.8908
3278.05	0.04944	3278	0.24827	3278	0.89073
3278.25	0.04775	3278.2	0.24304	3278.2	0.89075
3278.45	0.04267	3278.4	0.23778	3278.4	0.89081
3278.65	0.03546	3278.6	0.23362	3278.6	0.89084
3278.85	0.02888	3278.8	0.23121	3278.8	0.89082
3279.05	0.02575	3279	0.23019	3279	0.89075
3279.25	0.02739	3279.2	0.22965	3279.2	0.89068
3279.45	0.03292	3279.4	0.22891	3279.4	0.89062
3279.65	0.04003	3279.6	0.22781	3279.6	0.89056
3279.85	0.04641	3279.8	0.22643	3279.8	0.89044
3280.05	0.05083	3280	0.22468	3280	0.89026
3280.25	0.05318	3280.2	0.22237	3280.2	0.89007
3280.45	0.05377	3280.4	0.21943	3280.4	0.88998
3280.65	0.05264	3280.6	0.21614	3280.6	0.89008
3280.85	0.04966	3280.8	0.2132	3280.8	0.89032
3281.05	0.04496	3281	0.21166	3281	0.89059
3281.25	0.03921	3281.2	0.21249	3281.2	0.89069
3281.45	0.03336	3281.4	0.21601	3281.4	0.89057
3281.65	0.02838	3281.6	0.22137	3281.6	0.89026
3281.85	0.02521	3281.8	0.22671	3281.8	0.88992
3282.05	0.02474	3282	0.23004	3282	0.88972
3282.25	0.0273	3282.2	0.23037	3282.2	0.88973
3282.45	0.03204	3282.4	0.22816	3282.4	0.8899
3282.65	0.03673	3282.6	0.22474	3282.6	0.8901
3282.85	0.03881	3282.8	0.2213	3282.8	0.89024
3283.05	0.03702	3283	0.21845	3283	0.89033
3283.25	0.03238	3283.2	0.21634	3283.2	0.89046
3283.45	0.02748	3283.4	0.21504	3283.4	0.89076
3283.65	0.02472	3283.6	0.21466	3283.6	0.89125
3283.85	0.02475	3283.8	0.21519	3283.8	0.89187
3284.05	0.0264	3284	0.21642	3284	0.89248
3284.25	0.02794	3284.2	0.21805	3284.2	0.89295
3284.45	0.0286	3284.4	0.21975	3284.4	0.89325
3284.65	0.02907	3284.6	0.22089	3284.6	0.8934
3284.85	0.03055	3284.8	0.22054	3284.8	0.89351
3285.05	0.03334	3285	0.21804	3285	0.89366
3285.25	0.03645	3285.2	0.21392	3285.2	0.89388
3285.45	0.03838	3285.4	0.21004	3285.4	0.89414
3285.65	0.03837	3285.6	0.20843	3285.6	0.89439
3285.85	0.03692	3285.8	0.20997	3285.8	0.89459
3286.05	0.03538	3286	0.21403	3286	0.89474
3286.25	0.03501	3286.2	0.21921	3286.2	0.89481
3286.45	0.03618	3286.4	0.22431	3286.4	0.89481
3286.65	0.03808	3286.6	0.22843	3286.6	0.89477
3286.85	0.03909	3286.8	0.23078	3286.8	0.89471
3287.05	0.03773	3287	0.2306	3287	0.89466
3287.25	0.03364	3287.2	0.22774	3287.2	0.89459
3287.45	0.02763	3287.4	0.22315	3287.4	0.89446
3287.65	0.0211	3287.6	0.21856	3287.6	0.8943
3287.85	0.01518	3287.8	0.21554	3287.8	0.89418
3288.05	0.01048	3288	0.21457	3288	0.89417
3288.25	0.0071	3288.2	0.21501	3288.2	0.89427
3288.45	0.00484	3288.4	0.2158	3288.4	0.89442
3288.65	0.00343	3288.6	0.21635	3288.6	0.89455
3288.85	0.0028	3288.8	0.21685	3288.8	0.89462
3289.05	0.00318	3289	0.21765	3289	0.89462
3289.25	0.00488	3289.2	0.21862	3289.2	0.89459
3289.45	0.00777	3289.4	0.21914	3289.4	0.89451
3289.65	0.01119	3289.6	0.21872	3289.6	0.8944
3289.85	0.01439	3289.8	0.21751	3289.8	0.89426
3290.05	0.01714	3290	0.21606	3290	0.89413
3290.25	0.01979	3290.2	0.21473	3290.2	0.89408
3290.45	0.02258	3290.4	0.2134	3290.4	0.89415
3290.65	0.02494	3290.6	0.21161	3290.6	0.89434
3290.85	0.02581	3290.8	0.2092	3290.8	0.89457
3291.05	0.02484	3291	0.20662	3291	0.89471
3291.25	0.02322	3291.2	0.2048	3291.2	0.89471
3291.45	0.02303	3291.4	0.20455	3291.4	0.89458
3291.65	0.02539	3291.6	0.20598	3291.6	0.8944
3291.85	0.02916	3291.8	0.20836	3291.8	0.89425
3292.05	0.03151	3292	0.21071	3292	0.89423
3292.25	0.03015	3292.2	0.21237	3292.2	0.89441
3292.45	0.02527	3292.4	0.21341	3292.4	0.89486
3292.65	0.01965	3292.6	0.21442	3292.6	0.89555
3292.85	0.01686	3292.8	0.21598	3292.8	0.89634
3293.05	0.01886	3293	0.21811	3293	0.89707
3293.25	0.02487	3293.2	0.22005	3293.2	0.89762
3293.45	0.03211	3293.4	0.22063	3293.4	0.89797
3293.65	0.03796	3293.6	0.21908	3293.6	0.89815
3293.85	0.04155	3293.8	0.2157	3293.8	0.89822
3294.05	0.04372	3294	0.21179	3294	0.89821
3294.25	0.04544	3294.2	0.20895	3294.2	0.89813
3294.45	0.04652	3294.4	0.20822	3294.4	0.89802
3294.65	0.04556	3294.6	0.20953	3294.6	0.89792
3294.85	0.04143	3294.8	0.21171	3294.8	0.89787
3295.05	0.03444	3295	0.21319	3295	0.89792
3295.25	0.02626	3295.2	0.21289	3295.2	0.89811
3295.45	0.01867	3295.4	0.2109	3295.4	0.89843
3295.65	0.01245	3295.6	0.20828	3295.6	0.89883
3295.85	0.00743	3295.8	0.20645	3295.8	0.89923
3296.05	0.00334	3296	0.20646	3296	0.89955
3296.25	0.000174633	3296.2	0.20859	3296.2	0.89978
3296.45	-0.00206	3296.4	0.21221	3296.4	0.89997
3296.65	-0.00374	3296.6	0.21608	3296.6	0.90021
3296.85	-0.00542	3296.8	0.21881	3296.8	0.90054
3297.05	-0.00746	3297	0.21954	3297	0.90097
3297.25	-0.0099	3297.2	0.21824	3297.2	0.90141
3297.45	-0.01263	3297.4	0.21566	3297.4	0.90176
3297.65	-0.01532	3297.6	0.21271	3297.6	0.90193
3297.85	-0.01713	3297.8	0.21009	3297.8	0.90192
3298.05	-0.01695	3298	0.20814	3298	0.90185
3298.25	-0.01409	3298.2	0.20719	3298.2	0.90181
3298.45	-0.00931	3298.4	0.20767	3298.4	0.90185
3298.65	-0.0047	3298.6	0.20988	3298.6	0.90196
3298.85	-0.00242	3298.8	0.21351	3298.8	0.90208
3299.05	-0.00307	3299	0.21755	3299	0.9022
3299.25	-0.00504	3299.2	0.22078	3299.2	0.90236
3299.45	-0.00548	3299.4	0.22255	3299.4	0.90265
3299.65	-0.00235	3299.6	0.22305	3299.6	0.90312
3299.85	0.0041	3299.8	0.2228	3299.8	0.90374
3300.05	0.01138	3300	0.22203	3300	0.90446
3300.25	0.01646	3300.2	0.22061	3300.2	0.90516
3300.45	0.01752	3300.4	0.21846	3300.4	0.90571
3300.65	0.01466	3300.6	0.21592	3300.6	0.90599
3300.85	0.00943	3300.8	0.21365	3300.8	0.90594
3301.05	0.00403	3301	0.21211	3301	0.90564
3301.25	0.000671521	3301.2	0.21137	3301.2	0.90524
3301.45	0.000922168	3301.4	0.21107	3301.4	0.90493
3301.65	0.00486	3301.6	0.21074	3301.6	0.90481
3301.85	0.01096	3301.8	0.20996	3301.8	0.90489
3302.05	0.01704	3302	0.20835	3302	0.90509
3302.25	0.0217	3302.2	0.20557	3302.2	0.90533
3302.45	0.02474	3302.4	0.20146	3302.4	0.90555
3302.65	0.02643	3302.6	0.1964	3302.6	0.90575
3302.85	0.02683	3302.8	0.19144	3302.8	0.90595
3303.05	0.02582	3303	0.18783	3303	0.90614
3303.25	0.02347	3303.2	0.18649	3303.2	0.90631
3303.45	0.02006	3303.4	0.18757	3303.4	0.90646
3303.65	0.0157	3303.6	0.19037	3303.6	0.90664
3303.85	0.01023	3303.8	0.19368	3303.8	0.90692
3304.05	0.00375	3304	0.1963	3304	0.90733
3304.25	-0.0029	3304.2	0.19786	3304.2	0.90786
3304.45	-0.00826	3304.4	0.19899	3304.4	0.90843
3304.65	-0.01109	3304.6	0.20073	3304.6	0.90899
3304.85	-0.01122	3304.8	0.20346	3304.8	0.90952
3305.05	-0.00962	3305	0.20622	3305	0.90998
3305.25	-0.00735	3305.2	0.20749	3305.2	0.91029
3305.45	-0.00441	3305.4	0.20651	3305.4	0.91037
3305.65	4.97758e-05	3305.6	0.20404	3305.6	0.91022
3305.85	0.0063	3305.8	0.20175	3305.8	0.90996
3306.05	0.01286	3306	0.20103	3306	0.90974
3306.25	0.01696	3306.2	0.2023	3306.2	0.90969
3306.45	0.01647	3306.4	0.20503	3306.4	0.90987
3306.65	0.01136	3306.6	0.20801	3306.6	0.91023
3306.85	0.00377	3306.8	0.20969	3306.8	0.91066
3307.05	-0.00341	3307	0.20877	3307	0.91104
3307.25	-0.00836	3307.2	0.2049	3307.2	0.91132
3307.45	-0.01136	3307.4	0.19901	3307.4	0.9115
3307.65	-0.01395	3307.6	0.19265	3307.6	0.91165
3307.85	-0.01715	3307.8	0.187	3307.8	0.91181
3308.05	-0.02017	3308	0.18233	3308	0.912
3308.25	-0.02119	3308.2	0.17837	3308.2	0.91218
3308.45	-0.01938	3308.4	0.17504	3308.4	0.91234
3308.65	-0.01587	3308.6	0.17284	3308.6	0.91248
3308.85	-0.01286	3308.8	0.17244	3308.8	0.91259
3309.05	-0.01177	3309	0.17408	3309	0.91268
3309.25	-0.01251	3309.2	0.17715	3309.2	0.91276
3309.45	-0.01419	3309.4	0.18028	3309.4	0.9129
3309.65	-0.0159	3309.6	0.18207	3309.6	0.91319
3309.85	-0.01694	3309.8	0.18184	3309.8	0.91373
3310.05	-0.01662	3310	0.18015	3310	0.91452
3310.25	-0.01454	3310.2	0.17868	3310.2	0.91543
3310.45	-0.01113	3310.4	0.17926	3310.4	0.9162
3310.65	-0.00759	3310.6	0.1827	3310.6	0.91664
3310.85	-0.00521	3310.8	0.18815	3310.8	0.9167
3311.05	-0.00474	3311	0.19355	3311	0.91646
3311.25	-0.00614	3311.2	0.19688	3311.2	0.9161
3311.45	-0.00882	3311.4	0.19718	3311.4	0.91583
3311.65	-0.01181	3311.6	0.19489	3311.6	0.91579
3311.85	-0.01396	3311.8	0.19124	3311.8	0.91603
3312.05	-0.01425	3312	0.18743	3312	0.9165
3312.25	-0.01244	3312.2	0.18424	3312.2	0.91705
3312.45	-0.00937	3312.4	0.18186	3312.4	0.91753
3312.65	-0.00655	3312.6	0.18018	3312.6	0.9179
3312.85	-0.00512	3312.8	0.17902	3312.8	0.91817
3313.05	-0.0051	3313	0.17849	3313	0.9184
3313.25	-0.00548	3313.2	0.17895	3313.2	0.9186
3313.45	-0.00534	3313.4	0.18059	3313.4	0.91874
3313.65	-0.0047	3313.6	0.18305	3313.6	0.91876
3313.85	-0.00447	3313.8	0.18557	3313.8	0.91862
3314.05	-0.00549	3314	0.18751	3314	0.91836
3314.25	-0.00759	3314.2	0.18878	3314.2	0.91807
3314.45	-0.00944	3314.4	0.18969	3314.4	0.91793
3314.65	-0.00948	3314.6	0.19048	3314.6	0.91804
3314.85	-0.00705	3314.8	0.19097	3314.8	0.91846
3315.05	-0.00323	3315	0.19054	3315	0.91913
3315.25	-0.000518745	3315.2	0.18857	3315.2	0.91993
3315.45	-0.00133	3315.4	0.18497	3315.4	0.92074
3315.65	-0.00629	3315.6	0.1805	3315.6	0.92142
3315.85	-0.01366	3315.8	0.1766	3315.8	0.92188
3316.05	-0.02075	3316	0.1747	3316	0.92206
3316.25	-0.02587	3316.2	0.17546	3316.2	0.92204
3316.45	-0.02925	3316.4	0.17832	3316.4	0.92192
3316.65	-0.03215	3316.6	0.18171	3316.6	0.9218
3316.85	-0.03532	3316.8	0.18412	3316.8	0.92174
3317.05	-0.03791	3317	0.18496	3317	0.92181
3317.25	-0.03796	3317.2	0.18472	3317.2	0.92207
3317.45	-0.03405	3317.4	0.1842	3317.4	0.92255
3317.65	-0.02682	3317.6	0.18382	3317.6	0.92315
3317.85	-0.01898	3317.8	0.18353	3317.8	0.9237
3318.05	-0.01367	3318	0.18324	3318	0.92406
3318.25	-0.01244	3318.2	0.18306	3318.2	0.9242
3318.45	-0.01456	3318.4	0.18302	3318.4	0.9242
3318.65	-0.01787	3318.6	0.18276	3318.6	0.92422
3318.85	-0.02034	3318.8	0.18195	3318.8	0.92437
3319.05	-0.02105	3319	0.18081	3319	0.9247
3319.25	-0.02019	3319.2	0.18015	3319.2	0.92519
3319.45	-0.0183	3319.4	0.1806	3319.4	0.92579
3319.65	-0.01577	3319.6	0.18182	3319.6	0.92641
3319.85	-0.01302	3319.8	0.18278	3319.8	0.92699
3320.05	-0.01084	3320	0.18271	3320	0.92742
3320.25	-0.01031	3320.2	0.18183	3320.2	0.92768
3320.45	-0.01188	3320.4	0.18102	3320.4	0.92777
3320.65	-0.01486	3320.6	0.18094	3320.6	0.92775
3320.85	-0.01776	3320.8	0.18157	3320.8	0.92774
3321.05	-0.01934	3321	0.18248	3321	0.92779
3321.25	-0.01923	3321.2	0.18333	3321.2	0.92796
3321.45	-0.0179	3321.4	0.18405	3321.4	0.92825
3321.65	-0.01641	3321.6	0.18451	3321.6	0.92862
3321.85	-0.01588	3321.8	0.18423	3321.8	0.92898
3322.05	-0.01675	3322	0.1825	3322	0.92924
3322.25	-0.01821	3322.2	0.17897	3322.2	0.92934
3322.45	-0.01861	3322.4	0.17406	3322.4	0.9293
3322.65	-0.01677	3322.6	0.16875	3322.6	0.92923
3322.85	-0.01288	3322.8	0.1641	3322.8	0.92926
3323.05	-0.00831	3323	0.16078	3323	0.9295
3323.25	-0.00474	3323.2	0.15909	3323.2	0.92997
3323.45	-0.00346	3323.4	0.15918	3323.4	0.93061
3323.65	-0.00525	3323.6	0.16095	3323.6	0.93132
3323.85	-0.01043	3323.8	0.16386	3323.8	0.93197
3324.05	-0.01872	3324	0.16685	3324	0.93248
3324.25	-0.02909	3324.2	0.1688	3324.2	0.93277
3324.45	-0.03967	3324.4	0.16923	3324.4	0.93286
3324.65	-0.04823	3324.6	0.16855	3324.6	0.93281
3324.85	-0.0529	3324.8	0.16755	3324.8	0.93267
3325.05	-0.05294	3325	0.16673	3325	0.93252
3325.25	-0.0488	3325.2	0.16589	3325.2	0.93246
3325.45	-0.04171	3325.4	0.16452	3325.4	0.93259
3325.65	-0.0331	3325.6	0.16244	3325.6	0.93299
3325.85	-0.02438	3325.8	0.16021	3325.8	0.93364
3326.05	-0.01681	3326	0.15878	3326	0.93442
3326.25	-0.01137	3326.2	0.15874	3326.2	0.93515
3326.45	-0.00862	3326.4	0.15999	3326.4	0.93576
3326.65	-0.00866	3326.6	0.16186	3326.6	0.93622
3326.85	-0.01135	3326.8	0.16354	3326.8	0.93659
3327.05	-0.01644	3327	0.16423	3327	0.93692
3327.25	-0.02336	3327.2	0.16327	3327.2	0.93723
3327.45	-0.03081	3327.4	0.16058	3327.4	0.93753
3327.65	-0.03665	3327.6	0.15693	3327.6	0.9378
3327.85	-0.03877	3327.8	0.15384	3327.8	0.93802
3328.05	-0.03636	3328	0.15264	3328	0.93816
3328.25	-0.03065	3328.2	0.15365	3328.2	0.93826
3328.45	-0.02434	3328.4	0.15598	3328.4	0.93841
3328.65	-0.02018	3328.6	0.15804	3328.6	0.93871
3328.85	-0.01972	3328.8	0.15848	3328.8	0.93918
3329.05	-0.0228	3329	0.15703	3329	0.93976
3329.25	-0.02785	3329.2	0.15472	3329.2	0.94035
3329.45	-0.03257	3329.4	0.15315	3329.4	0.94094
3329.65	-0.03485	3329.6	0.15333	3329.6	0.94155
3329.85	-0.03391	3329.8	0.15508	3329.8	0.9422
3330.05	-0.03103	3330	0.15733	3330	0.94286
3330.25	-0.02892	3330.2	0.15905	3330.2	0.94341
3330.45	-0.02998	3330.4	0.15984	3330.4	0.94382
3330.65	-0.03469	3330.6	0.15993	3330.6	0.94414
3330.85	-0.04123	3330.8	0.1598	3330.8	0.94447
3331.05	-0.04664	3331	0.15971	3331	0.94485
3331.25	-0.04846	3331.2	0.15954	3331.2	0.94528
3331.45	-0.04609	3331.4	0.15895	3331.4	0.94572
3331.65	-0.0411	3331.6	0.1578	3331.6	0.94608
3331.85	-0.03622	3331.8	0.15646	3331.8	0.9463
3332.05	-0.03365	3332	0.15566	3332	0.94631
3332.25	-0.03376	3332.2	0.15602	3332.2	0.94616
3332.45	-0.03528	3332.4	0.15764	3332.4	0.94596
3332.65	-0.03644	3332.6	0.16023	3332.6	0.94587
3332.85	-0.03626	3332.8	0.16328	3332.8	0.94596
3333.05	-0.03486	3333	0.16616	3333	0.94622
3333.25	-0.03314	3333.2	0.16815	3333.2	0.94658
3333.45	-0.03214	3333.4	0.16852	3333.4	0.94698
3333.65	-0.03262	3333.6	0.16682	3333.6	0.9474
3333.85	-0.0345	3333.8	0.16298	3333.8	0.94787
3334.05	-0.03673	3334	0.15736	3334	0.94842
3334.25	-0.03789	3334.2	0.15072	3334.2	0.94903
3334.45	-0.03714	3334.4	0.14411	3334.4	0.94965
3334.65	-0.03476	3334.6	0.13871	3334.6	0.95016
3334.85	-0.03164	3334.8	0.13515	3334.8	0.95046
3335.05	-0.02881	3335	0.13298	3335	0.95055
3335.25	-0.0273	3335.2	0.13092	3335.2	0.95053
3335.45	-0.02821	3335.4	0.12784	3335.4	0.95055
3335.65	-0.03229	3335.6	0.12382	3335.6	0.95073
3335.85	-0.03917	3335.8	0.12012	3335.8	0.95112
3336.05	-0.04695	3336	0.11817	3336	0.95166
3336.25	-0.05287	3336.2	0.11853	3336.2	0.9523
3336.45	-0.05474	3336.4	0.12074	3336.4	0.95293
3336.65	-0.05235	3336.6	0.12389	3336.6	0.95347
3336.85	-0.04784	3336.8	0.12733	3336.8	0.95387
3337.05	-0.04472	3337	0.13075	3337	0.95416
3337.25	-0.04588	3337.2	0.13383	3337.2	0.9544
3337.45	-0.05184	3337.4	0.13612	3337.4	0.95474
3337.65	-0.06028	3337.6	0.13735	3337.6	0.95527
3337.85	-0.06725	3337.8	0.13789	3337.8	0.95604
3338.05	-0.06936	3338	0.13848	3338	0.957
3338.25	-0.06562	3338.2	0.1397	3338.2	0.95804
3338.45	-0.05796	3338.4	0.14168	3338.4	0.95905
3338.65	-0.05011	3338.6	0.14431	3338.6	0.95993
3338.85	-0.04551	3338.8	0.14749	3338.8	0.9606
3339.05	-0.04557	3339	0.15094	3339	0.96107
3339.25	-0.04928	3339.2	0.15396	3339.2	0.9614
3339.45	-0.05412	3339.4	0.1556	3339.4	0.9617
3339.65	-0.05767	3339.6	0.15543	3339.6	0.96212
3339.85	-0.05896	3339.8	0.1539	3339.8	0.96274
3340.05	-0.0587	3340	0.15207	3340	0.96349
3340.25	-0.05839	3340.2	0.1509	3340.2	0.96419
3340.45	-0.05901	3340.4	0.15075	3340.4	0.96465
3340.65	-0.06029	3340.6	0.15134	3340.6	0.96483
3340.85	-0.06113	3340.8	0.15195	3340.8	0.96486
3341.05	-0.06035	3341	0.15181	3341	0.96495
3341.25	-0.05716	3341.2	0.15063	3341.2	0.96522
3341.45	-0.05142	3341.4	0.14882	3341.4	0.96566
3341.65	-0.04402	3341.6	0.14725	3341.6	0.96609
3341.85	-0.03697	3341.8	0.14666	3341.8	0.96636
3342.05	-0.03257	3342	0.14717	3342	0.96644
3342.25	-0.03199	3342.2	0.14824	3342.2	0.96644
3342.45	-0.03466	3342.4	0.14908	3342.4	0.9665
3342.65	-0.03908	3342.6	0.14915	3342.6	0.96673
3342.85	-0.04396	3342.8	0.14857	3342.8	0.96714
3343.05	-0.04842	3343	0.14814	3343	0.9677
3343.25	-0.05139	3343.2	0.14886	3343.2	0.96837
3343.45	-0.05183	3343.4	0.15116	3343.4	0.9691
3343.65	-0.04965	3343.6	0.15441	3343.6	0.96983
3343.85	-0.04625	3343.8	0.15721	3343.8	0.97052
3344.05	-0.04361	3344	0.15832	3344	0.9711
3344.25	-0.04292	3344.2	0.15735	3344.2	0.97156
3344.45	-0.04402	3344.4	0.15462	3344.4	0.9719
3344.65	-0.04596	3344.6	0.15059	3344.6	0.97219
3344.85	-0.04788	3344.8	0.14567	3344.8	0.97246
3345.05	-0.04944	3345	0.14058	3345	0.97276
3345.25	-0.0506	3345.2	0.13654	3345.2	0.97306
3345.45	-0.05133	3345.4	0.13469	3345.4	0.97335
3345.65	-0.05144	3345.6	0.13514	3345.6	0.97361
3345.85	-0.05093	3345.8	0.13676	3345.8	0.97384
3346.05	-0.05015	3346	0.13801	3346	0.97407
3346.25	-0.04938	3346.2	0.13787	3346.2	0.97433
3346.45	-0.04824	3346.4	0.13633	3346.4	0.9746
3346.65	-0.0459	3346.6	0.13416	3346.6	0.97485
3346.85	-0.04201	3346.8	0.13232	3346.8	0.97505
3347.05	-0.0376	3347	0.1315	3347	0.9752
3347.25	-0.03454	3347.2	0.13195	3347.2	0.97537
3347.45	-0.03421	3347.4	0.13357	3347.4	0.97565
3347.65	-0.03644	3347.6	0.13598	3347.6	0.97613
3347.85	-0.03967	3347.8	0.13853	3347.8	0.97684
3348.05	-0.04227	3348	0.14047	3348	0.97772
3348.25	-0.04368	3348.2	0.14136	3348.2	0.97864
3348.45	-0.0445	3348.4	0.1413	3348.4	0.97952
3348.65	-0.04557	3348.6	0.14086	3348.6	0.98028
3348.85	-0.04689	3348.8	0.14065	3348.8	0.98089
3349.05	-0.04758	3349	0.14097	3349	0.9814
3349.25	-0.04655	3349.2	0.14177	3349.2	0.98186
3349.45	-0.04355	3349.4	0.14277	3349.4	0.98235
3349.65	-0.03956	3349.6	0.14378	3349.6	0.98291
3349.85	-0.03635	3349.8	0.14483	3349.8	0.98353
3350.05	-0.03538	3350	0.14604	3350	0.98416
3350.25	-0.03673	3350.2	0.14725	3350.2	0.98475
3350.45	-0.03877	3350.4	0.1479	3350.4	0.98529
3350.65	-0.03912	3350.6	0.14721	3350.6	0.98584
3350.85	-0.03663	3350.8	0.1447	3350.8	0.9865
3351.05	-0.03295	3351	0.14058	3351	0.98731
3351.25	-0.03176	3351.2	0.13593	3351.2	0.98824
3351.45	-0.03583	3351.4	0.13226	3351.4	0.98913
3351.65	-0.04417	3351.6	0.13081	3351.6	0.98986
3351.85	-0.05215	3351.8	0.13192	3351.8	0.9904
3352.05	-0.05483	3352	0.13505	3352	0.9908
3352.25	-0.05047	3352.2	0.1392	3352.2	0.99115
3352.45	-0.04144	3352.4	0.14329	3352.4	0.99146
3352.65	-0.03221	3352.6	0.14636	3352.6	0.99177
3352.85	-0.02673	3352.8	0.14754	3352.8	0.99215
3353.05	-0.02689	3353	0.14625	3353	0.9927
3353.25	-0.0324	3353.2	0.14252	3353.2	0.99346
3353.45	-0.04134	3353.4	0.1372	3353.4	0.99433
3353.65	-0.05113	3353.6	0.13159	3353.6	0.99513
3353.85	-0.0594	3353.8	0.12677	3353.8	0.99569
3354.05	-0.06454	3354	0.12312	3354	0.99596
3354.25	-0.06595	3354.2	0.12058	3354.2	0.99603
3354.45	-0.06414	3354.4	0.1192	3354.4	0.99603
3354.65	-0.0606	3354.6	0.11912	3354.6	0.99613
3354.85	-0.05732	3354.8	0.12023	3354.8	0.99645
3355.05	-0.05597	3355	0.12192	3355	0.99702
3355.25	-0.05715	3355.2	0.12352	3355.2	0.99779
3355.45	-0.05994	3355.4	0.12478	3355.4	0.99858
3355.65	-0.06215	3355.6	0.12605	3355.6	0.99925
3355.85	-0.06131	3355.8	0.1279	3355.8	0.99972
3356.05	-0.05618	3356	0.13062	3356	1.00005
3356.25	-0.0475	3356.2	0.13403	3356.2	1.00038
3356.45	-0.03762	3356.4	0.13742	3356.4	1.00084
3356.65	-0.02912	3356.6	0.13985	3356.6	1.00149
3356.85	-0.02366	3356.8	0.14049	3356.8	1.00226
3357.05	-0.02137	3357	0.13916	3357	1.00302
3357.25	-0.02123	3357.2	0.1366	3357.2	1.00364
3357.45	-0.02196	3357.4	0.1342	3357.4	1.00401
3357.65	-0.02287	3357.6	0.1332	3357.6	1.0041
3357.85	-0.02428	3357.8	0.13388	3357.8	1.004
3358.05	-0.02683	3358	0.13534	3358	1.00388
3358.25	-0.03056	3358.2	0.13622	3358.2	1.00394
3358.45	-0.03465	3358.4	0.13572	3358.4	1.00425
3358.65	-0.03841	3358.6	0.13413	3358.6	1.00477
3358.85	-0.04224	3358.8	0.13238	3358.8	1.00535
3359.05	-0.04742	3359	0.13124	3359	1.00584
3359.25	-0.05485	3359.2	0.13082	3359.2	1.00616
3359.45	-0.06383	3359.4	0.13084	3359.4	1.00631
3359.65	-0.0723	3359.6	0.13096	3359.6	1.00635
3359.85	-0.0781	3359.8	0.13096	3359.8	1.00633
3360.05	-0.08039	3360	0.1306	3360	1.00632
3360.25	-0.08005	3360.2	0.12973	3360.2	1.00639
3360.45	-0.07885	3360.4	0.12843	3360.4	1.00659
3360.65	-0.07789	3360.6	0.12704	3360.6	1.00695
3360.85	-0.07666	3360.8	0.12584	3360.8	1.00739
3361.05	-0.07365	3361	0.1248	3361	1.00785
3361.25	-0.06803	3361.2	0.12363	3361.2	1.0083
3361.45	-0.06088	3361.4	0.12206	3361.4	1.00878
3361.65	-0.05451	3361.6	0.12018	3361.6	1.00933
3361.85	-0.05069	3361.8	0.11839	3361.8	1.00997
3362.05	-0.04939	3362	0.11719	3362	1.01068
3362.25	-0.04914	3362.2	0.1169	3362.2	1.01143
3362.45	-0.04855	3362.4	0.11737	3362.4	1.01216
3362.65	-0.04754	3362.6	0.11804	3362.6	1.01275
3362.85	-0.04714	3362.8	0.11823	3362.8	1.01306
3363.05	-0.04834	3363	0.11767	3363	1.01313
3363.25	-0.05106	3363.2	0.11674	3363.2	1.01316
3363.45	-0.05413	3363.4	0.11629	3363.4	1.01337
3363.65	-0.05621	3363.6	0.11702	3363.6	1.01386
3363.85	-0.05682	3363.8	0.11916	3363.8	1.01454
3364.05	-0.0567	3364	0.12228	3364	1.01518
3364.25	-0.05726	3364.2	0.12558	3364.2	1.01565
3364.45	-0.05952	3364.4	0.12818	3364.4	1.01595
3364.65	-0.0634	3364.6	0.12943	3364.6	1.01618
3364.85	-0.06808	3364.8	0.12916	3364.8	1.01646
3365.05	-0.073	3365	0.12799	3365	1.01686
3365.25	-0.07822	3365.2	0.12711	3365.2	1.01735
3365.45	-0.08363	3365.4	0.12768	3365.4	1.01787
3365.65	-0.08818	3365.6	0.13002	3365.6	1.01834
3365.85	-0.09031	3365.8	0.13316	3365.8	1.01868
3366.05	-0.0893	3366	0.13543	3366	1.01889
3366.25	-0.08577	3366.2	0.13542	3366.2	1.01898
3366.45	-0.08088	3366.4	0.13275	3366.4	1.01905
3366.65	-0.07551	3366.6	0.12811	3366.6	1.0192
3366.85	-0.07028	3366.8	0.12282	3366.8	1.01948
3367.05	-0.06596	3367	0.11819	3367	1.01987
3367.25	-0.06335	3367.2	0.11492	3367.2	1.02025
3367.45	-0.06276	3367.4	0.11275	3367.4	1.02051
3367.65	-0.06394	3367.6	0.11075	3367.6	1.02063
3367.85	-0.06657	3367.8	0.10818	3367.8	1.02068
3368.05	-0.07051	3368	0.10522	3368	1.02078
3368.25	-0.07533	3368.2	0.10272	3368.2	1.02097
3368.45	-0.07974	3368.4	0.10139	3368.4	1.02122
3368.65	-0.08183	3368.6	0.10132	3368.6	1.02139
3368.85	-0.08048	3368.8	0.10218	3368.8	1.02141
3369.05	-0.07663	3369	0.10358	3369	1.02128
3369.25	-0.07287	3369.2	0.1052	3369.2	1.02108
3369.45	-0.0715	3369.4	0.10652	3369.4	1.02088
3369.65	-0.07277	3369.6	0.10689	3369.6	1.02072
3369.85	-0.07496	3369.8	0.1059	3369.8	1.02056
3370.05	-0.07607	3370	0.10375	3370	1.02035
3370.25	-0.07535	3370.2	0.10119	3370.2	1.02013
3370.45	-0.07311	3370.4	0.09904	3370.4	1.01997
3370.65	-0.06936	3370.6	0.09761	3370.6	1.01994
3370.85	-0.06339	3370.8	0.09658	3370.8	1.02002
3371.05	-0.05508	3371	0.09544	3371	1.0201
3371.25	-0.04649	3371.2	0.09404	3371.2	1.02002
3371.45	-0.0414	3371.4	0.0927	3371.4	1.01971
3371.65	-0.04268	3371.6	0.09193	3371.6	1.01923
3371.85	-0.04984	3371.8	0.0921	3371.8	1.01878
3372.05	-0.05921	3372	0.09331	3372	1.01858
3372.25	-0.06651	3372.2	0.0954	3372.2	1.01874
3372.45	-0.06921	3372.4	0.09794	3372.4	1.01923
3372.65	-0.06709	3372.6	0.10014	3372.6	1.01984
3372.85	-0.06165	3372.8	0.10116	3372.8	1.0203
3373.05	-0.05545	3373	0.10056	3373	1.02046
3373.25	-0.05129	3373.2	0.09855	3373.2	1.0203
3373.45	-0.0509	3373.4	0.09585	3373.4	1.01995
3373.65	-0.05406	3373.6	0.09325	3373.6	1.01958
3373.85	-0.05939	3373.8	0.0913	3373.8	1.01927
3374.05	-0.0658	3374	0.09023	3374	1.01908
3374.25	-0.07298	3374.2	0.08997	3374.2	1.01899
3374.45	-0.08006	3374.4	0.09031	3374.4	1.01896
3374.65	-0.08468	3374.6	0.09103	3374.6	1.0189
3374.85	-0.08408	3374.8	0.09186	3374.8	1.01873
3375.05	-0.07765	3375	0.09231	3375	1.01845
3375.25	-0.06823	3375.2	0.09172	3375.2	1.01812
3375.45	-0.06042	3375.4	0.08963	3375.4	1.0178
3375.65	-0.05724	3375.6	0.0862	3375.6	1.0175
3375.85	-0.05802	3375.8	0.08214	3375.8	1.01718
3376.05	-0.05952	3376	0.07828	3376	1.01686
3376.25	-0.05901	3376.2	0.07526	3376.2	1.01663
3376.45	-0.05668	3376.4	0.07356	3376.4	1.01659
3376.65	-0.05535	3376.6	0.07349	3376.6	1.01674
3376.85	-0.05815	3376.8	0.07501	3376.8	1.01695
3377.05	-0.06604	3377	0.07748	3377	1.01705
3377.25	-0.07693	3377.2	0.07986	3377.2	1.0169
3377.45	-0.08672	3377.4	0.0814	3377.4	1.01645
3377.65	-0.09158	3377.6	0.08202	3377.6	1.01569
3377.85	-0.09021	3377.8	0.0821	3377.8	1.01464
3378.05	-0.08471	3378	0.08171	3378	1.0134
3378.25	-0.07945	3378.2	0.0803	3378.2	1.01211
3378.45	-0.07821	3378.4	0.07723	3378.4	1.01095
3378.65	-0.08169	3378.6	0.07262	3378.6	1.01003
3378.85	-0.08715	3378.8	0.06755	3378.8	1.00932
3379.05	-0.09067	3379	0.06355	3379	1.0087
3379.25	-0.09005	3379.2	0.06165	3379.2	1.00804
3379.45	-0.08601	3379.4	0.06175	3379.4	1.00727
3379.65	-0.08096	3379.6	0.06266	3379.6	1.00641
3379.85	-0.07679	3379.8	0.06273	3379.8	1.00552
3380.05	-0.07403	3380	0.06092	3380	1.00469
3380.25	-0.07276	3380.2	0.05742	3380.2	1.00394
3380.45	-0.07383	3380.4	0.0533	3380.4	1.00327
3380.65	-0.07829	3380.6	0.0496	3380.6	1.00256
3380.85	-0.08557	3380.8	0.04665	3380.8	1.0017
3381.05	-0.09266	3381	0.04428	3381	1.00064
3381.25	-0.09571	3381.2	0.04236	3381.2	0.99946
3381.45	-0.09273	3381.4	0.04122	3381.4	0.9983
3381.65	-0.08489	3381.6	0.04129	3381.6	0.99727
3381.85	-0.07546	3381.8	0.04245	3381.8	0.99637
3382.05	-0.06782	3382	0.04374	3382	0.99551
3382.25	-0.06388	3382.2	0.04389	3382.2	0.9946
3382.45	-0.06381	3382.4	0.04225	3382.4	0.9936
3382.65	-0.06642	3382.6	0.03928	3382.6	0.99254
3382.85	-0.06983	3382.8	0.03616	3382.8	0.99147
3383.05	-0.07214	3383	0.03396	3383	0.99042
3383.25	-0.07215	3383.2	0.03305	3383.2	0.98942
3383.45	-0.06996	3383.4	0.03314	3383.4	0.98844
3383.65	-0.0672	3383.6	0.03382	3383.6	0.98746
3383.85	-0.06635	3383.8	0.03488	3383.8	0.98645
3384.05	-0.06926	3384	0.03629	3384	0.98537
3384.25	-0.07594	3384.2	0.03775	3384.2	0.98421
3384.45	-0.08468	3384.4	0.03862	3384.4	0.98294
3384.65	-0.09329	3384.6	0.03836	3384.6	0.98149
3384.85	-0.10023	3384.8	0.03689	3384.8	0.97984
3385.05	-0.10457	3385	0.0346	3385	0.97797
3385.25	-0.10539	3385.2	0.03193	3385.2	0.97593
3385.45	-0.10194	3385.4	0.0291	3385.4	0.97384
3385.65	-0.09456	3385.6	0.0263	3385.6	0.97188
3385.85	-0.085	3385.8	0.0238	3385.8	0.97014
3386.05	-0.07533	3386	0.02183	3386	0.9686
3386.25	-0.06662	3386.2	0.02033	3386.2	0.96714
3386.45	-0.05893	3386.4	0.019	3386.4	0.9656
3386.65	-0.05275	3386.6	0.01768	3386.6	0.96392
3386.85	-0.04974	3386.8	0.01656	3386.8	0.96211
3387.05	-0.05179	3387	0.01607	3387	0.96024
3387.25	-0.05899	3387.2	0.01635	3387.2	0.95835
3387.45	-0.06898	3387.4	0.01696	3387.4	0.95649
3387.65	-0.07817	3387.6	0.01693	3387.6	0.95465
3387.85	-0.0839	3387.8	0.01525	3387.8	0.95284
3388.05	-0.08563	3388	0.01142	3388	0.95102
3388.25	-0.08475	3388.2	0.00581	3388.2	0.94916
3388.45	-0.08327	3388.4	-0.000442765	3388.4	0.94728
3388.65	-0.08257	3388.6	-0.0058	3388.6	0.94537
3388.85	-0.08288	3388.8	-0.00897	3388.8	0.94343
3389.05	-0.08372	3389	-0.00941	3389	0.94145
3389.25	-0.08489	3389.2	-0.00763	3389.2	0.9394
3389.45	-0.08667	3389.4	-0.00498	3389.4	0.93723
3389.65	-0.08905	3389.6	-0.0031	3389.6	0.9349
3389.85	-0.09091	3389.8	-0.00317	3389.8	0.93237
3390.05	-0.09057	3390	-0.00543	3390	0.92965
3390.25	-0.08726	3390.2	-0.00922	3390.2	0.92683
3390.45	-0.08205	3390.4	-0.01346	3390.4	0.92401
3390.65	-0.07733	3390.6	-0.01706	3390.6	0.92124
3390.85	-0.07534	3390.8	-0.01906	3390.8	0.9185
3391.05	-0.07688	3391	-0.01887	3391	0.91576
3391.25	-0.08093	3391.2	-0.01667	3391.2	0.913
3391.45	-0.08532	3391.4	-0.01367	3391.4	0.91027
3391.65	-0.08809	3391.6	-0.0115	3391.6	0.90763
3391.85	-0.08874	3391.8	-0.01107	3391.8	0.90507
3392.05	-0.08844	3392	-0.01184	3392	0.9025
3392.25	-0.08895	3392.2	-0.01223	3392.2	0.89987
3392.45	-0.09129	3392.4	-0.01099	3392.4	0.89711
3392.65	-0.09523	3392.6	-0.00841	3392.6	0.89422
3392.85	-0.09984	3392.8	-0.0063	3392.8	0.89127
3393.05	-0.10424	3393	-0.00666	3393	0.88835
3393.25	-0.10762	3393.2	-0.01019	3393.2	0.88557
3393.45	-0.10904	3393.4	-0.01588	3393.4	0.88295
3393.65	-0.10772	3393.6	-0.02185	3393.6	0.88039
3393.85	-0.10359	3393.8	-0.02665	3393.8	0.87772
3394.05	-0.09752	3394	-0.0299	3394	0.8748
3394.25	-0.09097	3394.2	-0.03203	3394.2	0.87161
3394.45	-0.08548	3394.4	-0.03359	3394.4	0.8682
3394.65	-0.08234	3394.6	-0.03481	3394.6	0.86469
3394.85	-0.08207	3394.8	-0.03563	3394.8	0.86117
3395.05	-0.08404	3395	-0.03599	3395	0.85771
3395.25	-0.0867	3395.2	-0.03617	3395.2	0.85427
3395.45	-0.08867	3395.4	-0.03678	3395.4	0.85076
3395.65	-0.08966	3395.6	-0.03854	3395.6	0.84706
3395.85	-0.09034	3395.8	-0.04188	3395.8	0.84311
3396.05	-0.09153	3396	-0.04678	3396	0.83898
3396.25	-0.09356	3396.2	-0.05286	3396.2	0.83481
3396.45	-0.09606	3396.4	-0.05956	3396.4	0.83073
3396.65	-0.09823	3396.6	-0.0662	3396.6	0.82676
3396.85	-0.09927	3396.8	-0.07181	3396.8	0.82284
3397.05	-0.09899	3397	-0.07536	3397	0.81883
3397.25	-0.09813	3397.2	-0.07645	3397.2	0.81468
3397.45	-0.09774	3397.4	-0.07577	3397.4	0.81039
3397.65	-0.09794	3397.6	-0.07491	3397.6	0.80602
3397.85	-0.09738	3397.8	-0.07528	3397.8	0.80164
3398.05	-0.09441	3398	-0.07713	3398	0.79727
3398.25	-0.08912	3398.2	-0.07955	3398.2	0.79289
3398.45	-0.08415	3398.4	-0.08137	3398.4	0.78848
3398.65	-0.08296	3398.6	-0.08206	3398.6	0.78404
3398.85	-0.0871	3398.8	-0.08193	3398.8	0.77959
3399.05	-0.09479	3399	-0.0816	3399	0.7751
3399.25	-0.10232	3399.2	-0.08125	3399.2	0.77049
3399.45	-0.10699	3399.4	-0.08053	3399.4	0.76562
3399.65	-0.1089	3399.6	-0.07905	3399.6	0.76037
3399.85	-0.11002	3399.8	-0.07702	3399.8	0.75472
3400.05	-0.11179	3400	-0.07522	3400	0.7488
3400.25	-0.11362	3400.2	-0.07442	3400.2	0.74278
3400.45	-0.11366	3400.4	-0.07505	3400.4	0.73676
3400.65	-0.11049	3400.6	-0.07713	3400.6	0.73074
3400.85	-0.10434	3400.8	-0.08043	3400.8	0.72465
3401.05	-0.09714	3401	-0.0845	3401	0.71844
3401.25	-0.09156	3401.2	-0.08879	3401.2	0.71217
3401.45	-0.08954	3401.4	-0.09291	3401.4	0.70593
3401.65	-0.09121	3401.6	-0.09665	3401.6	0.69976
3401.85	-0.09488	3401.8	-0.09994	3401.8	0.69363
3402.05	-0.09856	3402	-0.10284	3402	0.68748
3402.25	-0.10153	3402.2	-0.10563	3402.2	0.68128
3402.45	-0.10464	3402.4	-0.10867	3402.4	0.67507
3402.65	-0.10913	3402.6	-0.11214	3402.6	0.66886
3402.85	-0.11513	3402.8	-0.1158	3402.8	0.66266
3403.05	-0.12117	3403	-0.11914	3403	0.65639
3403.25	-0.12515	3403.2	-0.12177	3403.2	0.65001
3403.45	-0.12569	3403.4	-0.12362	3403.4	0.64348
3403.65	-0.12307	3403.6	-0.12474	3403.6	0.63683
3403.85	-0.11891	3403.8	-0.12508	3403.8	0.63012
3404.05	-0.11522	3404	-0.12453	3404	0.62333
3404.25	-0.11347	3404.2	-0.12331	3404.2	0.6164
3404.45	-0.11432	3404.4	-0.12218	3404.4	0.60923
3404.65	-0.11758	3404.6	-0.12211	3404.6	0.60175
3404.85	-0.12244	3404.8	-0.1239	3404.8	0.594
3405.05	-0.12759	3405	-0.12778	3405	0.58603
3405.25	-0.13186	3405.2	-0.1332	3405.2	0.57788
3405.45	-0.13465	3405.4	-0.13881	3405.4	0.56963
3405.65	-0.13589	3405.6	-0.14286	3405.6	0.56135
3405.85	-0.13563	3405.8	-0.14396	3405.8	0.55309
3406.05	-0.13414	3406	-0.14184	3406	0.54483
3406.25	-0.13222	3406.2	-0.13768	3406.2	0.53642
3406.45	-0.13098	3406.4	-0.13362	3406.4	0.52775
3406.65	-0.13074	3406.6	-0.13194	3406.6	0.51879
3406.85	-0.13053	3406.8	-0.13398	3406.8	0.50967
3407.05	-0.12896	3407	-0.13963	3407	0.50059
3407.25	-0.12547	3407.2	-0.14744	3407.2	0.49165
3407.45	-0.12068	3407.4	-0.15539	3407.4	0.48279
3407.65	-0.11573	3407.6	-0.16163	3407.6	0.47384
3407.85	-0.11155	3407.8	-0.16511	3407.8	0.4647
3408.05	-0.10876	3408	-0.16565	3408	0.45534
3408.25	-0.10769	3408.2	-0.16381	3408.2	0.44582
3408.45	-0.10823	3408.4	-0.16061	3408.4	0.43619
3408.65	-0.10976	3408.6	-0.15726	3408.6	0.42642
3408.85	-0.11155	3408.8	-0.15494	3408.8	0.41641
3409.05	-0.11349	3409	-0.15455	3409	0.40605
3409.25	-0.11658	3409.2	-0.15622	3409.2	0.39534
3409.45	-0.12238	3409.4	-0.1592	3409.4	0.38441
3409.65	-0.13153	3409.6	-0.16232	3409.6	0.37345
3409.85	-0.14258	3409.8	-0.16487	3409.8	0.36255
3410.05	-0.1524	3410	-0.16718	3410	0.35168
3410.25	-0.15807	3410.2	-0.17014	3410.2	0.3407
3410.45	-0.15854	3410.4	-0.1743	3410.4	0.32952
3410.65	-0.15473	3410.6	-0.17944	3410.6	0.31812
3410.85	-0.14838	3410.8	-0.18476	3410.8	0.30653
3411.05	-0.1412	3411	-0.18954	3411	0.29478
3411.25	-0.13481	3411.2	-0.19331	3411.2	0.28282
3411.45	-0.13079	3411.4	-0.19577	3411.4	0.27062
3411.65	-0.13022	3411.6	-0.19681	3411.6	0.25815
3411.85	-0.13293	3411.8	-0.1966	3411.8	0.24543
3412.05	-0.13759	3412	-0.19571	3412	0.2325
3412.25	-0.14247	3412.2	-0.19477	3412.2	0.21939
3412.45	-0.14635	3412.4	-0.19428	3412.4	0.20612
3412.65	-0.1486	3412.6	-0.19458	3412.6	0.1927
3412.85	-0.14882	3412.8	-0.19596	3412.8	0.1791
3413.05	-0.14674	3413	-0.19855	3413	0.16527
3413.25	-0.14258	3413.2	-0.202	3413.2	0.15114
3413.45	-0.13745	3413.4	-0.20532	3413.4	0.1367
3413.65	-0.13303	3413.6	-0.20747	3413.6	0.12201
3413.85	-0.13059	3413.8	-0.20811	3413.8	0.10718
3414.05	-0.13021	3414	-0.20795	3414	0.09229
3414.25	-0.13084	3414.2	-0.20814	3414.2	0.07735
3414.45	-0.13132	3414.4	-0.20927	3414.4	0.0623
3414.65	-0.13123	3414.6	-0.21102	3414.6	0.04709
3414.85	-0.13094	3414.8	-0.21272	3414.8	0.03169
3415.05	-0.13094	3415	-0.21418	3415	0.01606
3415.25	-0.13148	3415.2	-0.21588	3415.2	0.000139278
3415.45	-0.13259	3415.4	-0.2184	3415.4	-0.01611
3415.65	-0.13421	3415.6	-0.22166	3415.6	-0.0327
3415.85	-0.13605	3415.8	-0.22509	3415.8	-0.04957
3416.05	-0.13775	3416	-0.22825	3416	-0.06667
3416.25	-0.13923	3416.2	-0.23137	3416.2	-0.08406
3416.45	-0.14088	3416.4	-0.23524	3416.4	-0.10181
3416.65	-0.14317	3416.6	-0.24049	3416.6	-0.11997
3416.85	-0.1461	3416.8	-0.24699	3416.8	-0.13841
3417.05	-0.14897	3417	-0.25363	3417	-0.15697
3417.25	-0.15081	3417.2	-0.25893	3417.2	-0.17549
3417.45	-0.151	3417.4	-0.26183	3417.4	-0.19395
3417.65	-0.14982	3417.6	-0.26223	3417.6	-0.21246
3417.85	-0.14845	3417.8	-0.26083	3417.8	-0.23117
3418.05	-0.14835	3418	-0.25857	3418	-0.25022
3418.25	-0.15053	3418.2	-0.25616	3418.2	-0.26975
3418.45	-0.15495	3418.4	-0.25407	3418.4	-0.28985
3418.65	-0.16042	3418.6	-0.25278	3418.6	-0.31047
3418.85	-0.16506	3418.8	-0.25279	3418.8	-0.33146
3419.05	-0.1672	3419	-0.25446	3419	-0.35263
3419.25	-0.16645	3419.2	-0.25776	3419.2	-0.37385
3419.45	-0.16396	3419.4	-0.26226	3419.4	-0.39523
3419.65	-0.16158	3419.6	-0.26728	3419.6	-0.41694
3419.85	-0.16025	3419.8	-0.27205	3419.8	-0.43914
3420.05	-0.15912	3420	-0.27603	3420	-0.46183
3420.25	-0.15648	3420.2	-0.27919	3420.2	-0.48488
3420.45	-0.15144	3420.4	-0.28194	3420.4	-0.50815
3420.65	-0.14487	3420.6	-0.28474	3420.6	-0.53162
3420.85	-0.13866	3420.8	-0.28758	3420.8	-0.55531
3421.05	-0.13432	3421	-0.29002	3421	-0.57923
3421.25	-0.13229	3421.2	-0.29163	3421.2	-0.60339
3421.45	-0.13225	3421.4	-0.29251	3421.4	-0.62784
3421.65	-0.13372	3421.6	-0.29321	3421.6	-0.65264
3421.85	-0.13627	3421.8	-0.29426	3421.8	-0.67787
3422.05	-0.1396	3422	-0.29576	3422	-0.70351
3422.25	-0.14357	3422.2	-0.29744	3422.2	-0.72945
3422.45	-0.14823	3422.4	-0.29915	3422.4	-0.75559
3422.65	-0.15355	3422.6	-0.30106	3422.6	-0.7819
3422.85	-0.15917	3422.8	-0.30345	3422.8	-0.80851
3423.05	-0.16439	3423	-0.30631	3423	-0.83557
3423.25	-0.16859	3423.2	-0.30912	3423.2	-0.86315
3423.45	-0.1718	3423.4	-0.31112	3423.4	-0.8912
3423.65	-0.17484	3423.6	-0.31172	3423.6	-0.91954
3423.85	-0.17865	3423.8	-0.31075	3423.8	-0.94801
3424.05	-0.18346	3424	-0.30863	3424	-0.97658
3424.25	-0.18859	3424.2	-0.30633	3424.2	-1.00532
3424.45	-0.19333	3424.4	-0.30514	3424.4	-1.03439
3424.65	-0.19758	3424.6	-0.30632	3424.6	-1.06396
3424.85	-0.20156	3424.8	-0.31043	3424.8	-1.09414
3425.05	-0.20481	3425	-0.31675	3425	-1.12494
3425.25	-0.20611	3425.2	-0.32342	3425.2	-1.15625
3425.45	-0.20443	3425.4	-0.32847	3425.4	-1.18789
3425.65	-0.19973	3425.6	-0.33108	3425.6	-1.21965
3425.85	-0.19268	3425.8	-0.33193	3425.8	-1.25143
3426.05	-0.18404	3426	-0.33252	3426	-1.28323
3426.25	-0.17489	3426.2	-0.33393	3426.2	-1.31515
3426.45	-0.16736	3426.4	-0.33636	3426.4	-1.34729
3426.65	-0.16418	3426.6	-0.33953	3426.6	-1.37965
3426.85	-0.16673	3426.8	-0.34321	3426.8	-1.41227
3427.05	-0.17354	3427	-0.34731	3427	-1.44518
3427.25	-0.18104	3427.2	-0.35145	3427.2	-1.47846
3427.45	-0.18597	3427.4	-0.35492	3427.4	-1.5122
3427.65	-0.18744	3427.6	-0.357	3427.6	-1.54645
3427.85	-0.18693	3427.8	-0.35745	3427.8	-1.5812
3428.05	-0.18673	3428	-0.35659	3428	-1.61636
3428.25	-0.18812	3428.2	-0.35494	3428.2	-1.6518
3428.45	-0.19066	3428.4	-0.3529	3428.4	-1.68737
3428.65	-0.1928	3428.6	-0.3506	3428.6	-1.72305
3428.85	-0.19312	3428.8	-0.34822	3428.8	-1.75889
3429.05	-0.19111	3429	-0.34645	3429	-1.79499
3429.25	-0.18709	3429.2	-0.34642	3429.2	-1.83141
3429.45	-0.18185	3429.4	-0.34909	3429.4	-1.8681
3429.65	-0.17648	3429.6	-0.35436	3429.6	-1.90492
3429.85	-0.17221	3429.8	-0.36101	3429.8	-1.94176
3430.05	-0.17002	3430	-0.36726	3430	-1.97859
3430.25	-0.17019	3430.2	-0.37185	3430.2	-2.01551
3430.45	-0.17247	3430.4	-0.37451	3430.4	-2.05259
3430.65	-0.17664	3430.6	-0.37582	3430.6	-2.08991
3430.85	-0.18257	3430.8	-0.37668	3430.8	-2.1275
3431.05	-0.18934	3431	-0.37789	3431	-2.16539
3431.25	-0.19481	3431.2	-0.3799	3431.2	-2.20355
3431.45	-0.19667	3431.4	-0.38252	3431.4	-2.2419
3431.65	-0.19426	3431.6	-0.38503	3431.6	-2.28033
3431.85	-0.18948	3431.8	-0.38658	3431.8	-2.31871
3432.05	-0.18575	3432	-0.38681	3432	-2.3569
3432.25	-0.18589	3432.2	-0.38618	3432.2	-2.39484
3432.45	-0.19054	3432.4	-0.38576	3432.4	-2.43251
3432.65	-0.19794	3432.6	-0.38662	3432.6	-2.47004
3432.85	-0.20515	3432.8	-0.38911	3432.8	-2.50764
3433.05	-0.20977	3433	-0.3925	3433	-2.54552
3433.25	-0.21119	3433.2	-0.39545	3433.2	-2.58373
3433.45	-0.2104	3433.4	-0.39694	3433.4	-2.62218
3433.65	-0.2088	3433.6	-0.39702	3433.6	-2.66067
3433.85	-0.20693	3433.8	-0.39658	3433.8	-2.69901
3434.05	-0.20439	3434	-0.3964	3434	-2.73713
3434.25	-0.20091	3434.2	-0.39652	3434.2	-2.775
3434.45	-0.19734	3434.4	-0.39653	3434.4	-2.81259
3434.65	-0.19546	3434.6	-0.39631	3434.6	-2.84987
3434.85	-0.19665	3434.8	-0.39644	3434.8	-2.8868
3435.05	-0.20081	3435	-0.39792	3435	-2.92341
3435.25	-0.20642	3435.2	-0.40131	3435.2	-2.95975
3435.45	-0.21147	3435.4	-0.4062	3435.4	-2.99586
3435.65	-0.21436	3435.6	-0.41134	3435.6	-3.03178
3435.85	-0.21421	3435.8	-0.41537	3435.8	-3.06752
3436.05	-0.21099	3436	-0.41774	3436	-3.10303
3436.25	-0.20557	3436.2	-0.41911	3436.2	-3.13828
3436.45	-0.19969	3436.4	-0.42087	3436.4	-3.17326
3436.65	-0.19557	3436.6	-0.42419	3436.6	-3.20796
3436.85	-0.1953	3436.8	-0.42903	3436.8	-3.24234
3437.05	-0.20006	3437	-0.43415	3437	-3.27632
3437.25	-0.20934	3437.2	-0.43797	3437.2	-3.30985
3437.45	-0.22047	3437.4	-0.43964	3437.4	-3.3429
3437.65	-0.22949	3437.6	-0.43956	3437.6	-3.37557
3437.85	-0.23317	3437.8	-0.43887	3437.8	-3.40797
3438.05	-0.23062	3438	-0.43867	3438	-3.44017
3438.25	-0.22342	3438.2	-0.43947	3438.2	-3.4721
3438.45	-0.21436	3438.4	-0.4411	3438.4	-3.50361
3438.65	-0.20597	3438.6	-0.44299	3438.6	-3.53447
3438.85	-0.19985	3438.8	-0.44474	3438.8	-3.56456
3439.05	-0.1965	3439	-0.4464	3439	-3.59383
3439.25	-0.19566	3439.2	-0.44827	3439.2	-3.6223
3439.45	-0.19663	3439.4	-0.4504	3439.4	-3.64999
3439.65	-0.19865	3439.6	-0.45234	3439.6	-3.67695
3439.85	-0.20083	3439.8	-0.45334	3439.8	-3.70329
3440.05	-0.20217	3440	-0.45279	3440	-3.72913
3440.25	-0.20202	3440.2	-0.45053	3440.2	-3.75457
3440.45	-0.20086	3440.4	-0.447	3440.4	-3.77958
3440.65	-0.20052	3440.6	-0.44323	3440.6	-3.80408
3440.85	-0.20311	3440.8	-0.44046	3440.8	-3.82795
3441.05	-0.20947	3441	-0.43933	3441	-3.8511
3441.25	-0.2187	3441.2	-0.43941	3441.2	-3.87347
3441.45	-0.22893	3441.4	-0.43959	3441.4	-3.89502
3441.65	-0.23836	3441.6	-0.43906	3441.6	-3.91579
3441.85	-0.24565	3441.8	-0.43781	3441.8	-3.93586
3442.05	-0.24978	3442	-0.43629	3442	-3.95531
3442.25	-0.25014	3442.2	-0.43494	3442.2	-3.97418
3442.45	-0.24677	3442.4	-0.43419	3442.4	-3.99251
3442.65	-0.24051	3442.6	-0.43479	3442.6	-4.01024
3442.85	-0.23293	3442.8	-0.4376	3442.8	-4.02733
3443.05	-0.2259	3443	-0.44278	3443	-4.0437
3443.25	-0.22092	3443.2	-0.44923	3443.2	-4.05931
3443.45	-0.21862	3443.4	-0.45498	3443.4	-4.0741
3443.65	-0.21868	3443.6	-0.45851	3443.6	-4.08807
3443.85	-0.22023	3443.8	-0.45964	3443.8	-4.10124
3444.05	-0.2223	3444	-0.45937	3444	-4.11366
3444.25	-0.22384	3444.2	-0.45899	3444.2	-4.12536
3444.45	-0.22379	3444.4	-0.45945	3444.4	-4.13637
3444.65	-0.22132	3444.6	-0.46116	3444.6	-4.14668
3444.85	-0.21658	3444.8	-0.46392	3444.8	-4.1563
3445.05	-0.21115	3445	-0.46685	3445	-4.16525
3445.25	-0.20758	3445.2	-0.46865	3445.2	-4.17358
3445.45	-0.20793	3445.4	-0.46851	3445.4	-4.18137
3445.65	-0.21228	3445.6	-0.46683	3445.6	-4.18864
3445.85	-0.21859	3445.8	-0.46514	3445.8	-4.19535
3446.05	-0.2242	3446	-0.46506	3446	-4.20144
3446.25	-0.22793	3446.2	-0.46729	3446.2	-4.20682
3446.45	-0.2308	3446.4	-0.47129	3446.4	-4.21147
3446.65	-0.23454	3446.6	-0.47554	3446.6	-4.21536
3446.85	-0.23936	3446.8	-0.4783	3446.8	-4.21847
3447.05	-0.24303	3447	-0.47845	3447	-4.22081
3447.25	-0.24252	3447.2	-0.47613	3447.2	-4.22247
3447.45	-0.23653	3447.4	-0.47251	3447.4	-4.22353
3447.65	-0.22677	3447.6	-0.46899	3447.6	-4.22409
3447.85	-0.21712	3447.8	-0.46646	3447.8	-4.22416
3448.05	-0.21119	3448	-0.46517	3448	-4.22373
3448.25	-0.21006	3448.2	-0.46497	3448.2	-4.22274
3448.45	-0.21171	3448.4	-0.46558	3448.4	-4.22114
3448.65	-0.21275	3448.6	-0.46665	3448.6	-4.21896
3448.85	-0.21114	3448.8	-0.468	3448.8	-4.21622
3449.05	-0.20757	3449	-0.46978	3449	-4.21297
3449.25	-0.20443	3449.2	-0.47213	3449.2	-4.20922
3449.45	-0.20367	3449.4	-0.47477	3449.4	-4.20496
3449.65	-0.20577	3449.6	-0.47694	3449.6	-4.2002
3449.85	-0.21004	3449.8	-0.47785	3449.8	-4.19497
3450.05	-0.21546	3450	-0.47722	3450	-4.18931
3450.25	-0.22097	3450.2	-0.47544	3450.2	-4.18324
3450.45	-0.22543	3450.4	-0.47335	3450.4	-4.17681
3450.65	-0.22791	3450.6	-0.47169	3450.6	-4.17004
3450.85	-0.22823	3450.8	-0.47073	3450.8	-4.16295
3451.05	-0.2272	3451	-0.47019	3451	-4.15552
3451.25	-0.22629	3451.2	-0.46962	3451.2	-4.14775
3451.45	-0.22681	3451.4	-0.46884	3451.4	-4.13961
3451.65	-0.22914	3451.6	-0.46812	3451.6	-4.13107
3451.85	-0.23232	3451.8	-0.46786	3451.8	-4.12204
3452.05	-0.23465	3452	-0.46826	3452	-4.11246
3452.25	-0.23498	3452.2	-0.46916	3452.2	-4.10235
3452.45	-0.23366	3452.4	-0.47016	3452.4	-4.09182
3452.65	-0.2323	3452.6	-0.47094	3452.6	-4.08097
3452.85	-0.2325	3452.8	-0.47152	3452.8	-4.06986
3453.05	-0.23458	3453	-0.47228	3453	-4.05851
3453.25	-0.23727	3453.2	-0.47371	3453.2	-4.04693
3453.45	-0.23866	3453.4	-0.47601	3453.4	-4.03518
3453.65	-0.23747	3453.6	-0.47892	3453.6	-4.02332
3453.85	-0.23367	3453.8	-0.48178	3453.8	-4.01139
3454.05	-0.22825	3454	-0.48368	3454	-3.99936
3454.25	-0.2227	3454.2	-0.4839	3454.2	-3.98716
3454.45	-0.21861	3454.4	-0.48229	3454.4	-3.9747
3454.65	-0.21746	3454.6	-0.47949	3454.6	-3.9619
3454.85	-0.22003	3454.8	-0.47688	3454.8	-3.94875
3455.05	-0.22578	3455	-0.47596	3455	-3.93523
3455.25	-0.23269	3455.2	-0.47765	3455.2	-3.92136
3455.45	-0.23809	3455.4	-0.48184	3455.4	-3.90723
3455.65	-0.24025	3455.6	-0.4874	3455.6	-3.89295
3455.85	-0.2396	3455.8	-0.49273	3455.8	-3.87863
3456.05	-0.23833	3456	-0.49653	3456	-3.86427
3456.25	-0.23858	3456.2	-0.4984	3456.2	-3.84981
3456.45	-0.24095	3456.4	-0.49916	3456.4	-3.83514
3456.65	-0.24455	3456.6	-0.5003	3456.6	-3.8202
3456.85	-0.24831	3456.8	-0.50292	3456.8	-3.80505
3457.05	-0.25181	3457	-0.5067	3457	-3.78982
3457.25	-0.25495	3457.2	-0.50996	3457.2	-3.77467
3457.45	-0.2572	3457.4	-0.51089	3457.4	-3.75966
3457.65	-0.25769	3457.6	-0.50909	3457.6	-3.74481
3457.85	-0.25607	3457.8	-0.50594	3457.8	-3.73004
3458.05	-0.25315	3458	-0.50371	3458	-3.71525
3458.25	-0.25041	3458.2	-0.504	3458.2	-3.70026
3458.45	-0.24883	3458.4	-0.50685	3458.4	-3.68492
3458.65	-0.24838	3458.6	-0.51088	3458.6	-3.66911
3458.85	-0.24863	3458.8	-0.51429	3458.8	-3.65283
3459.05	-0.24962	3459	-0.51591	3459	-3.63619
3459.25	-0.25182	3459.2	-0.51583	3459.2	-3.61938
3459.45	-0.25524	3459.4	-0.51518	3459.4	-3.60257
3459.65	-0.25884	3459.6	-0.51519	3459.6	-3.58581
3459.85	-0.26093	3459.8	-0.51618	3459.8	-3.56908
3460.05	-0.26002	3460	-0.51734	3460	-3.55235
3460.25	-0.25554	3460.2	-0.51742	3460.2	-3.53574
3460.45	-0.24817	3460.4	-0.5157	3460.4	-3.51942
3460.65	-0.23959	3460.6	-0.51248	3460.6	-3.50349
3460.85	-0.23193	3460.8	-0.50868	3460.8	-3.48789
3461.05	-0.22677	3461	-0.50541	3461	-3.4724
3461.25	-0.22438	3461.2	-0.50357	3461.2	-3.45676
3461.45	-0.22358	3461.4	-0.50366	3461.4	-3.44081
3461.65	-0.22263	3461.6	-0.50559	3461.6	-3.42451
3461.85	-0.22072	3461.8	-0.50861	3461.8	-3.408
3462.05	-0.2186	3462	-0.51147	3462	-3.39142
3462.25	-0.21785	3462.2	-0.51287	3462.2	-3.37491
3462.45	-0.21924	3462.4	-0.5122	3462.4	-3.35845
3462.65	-0.22204	3462.6	-0.51007	3462.6	-3.34199
3462.85	-0.22491	3462.8	-0.50802	3462.8	-3.32553
3463.05	-0.22734	3463	-0.50745	3463	-3.30912
3463.25	-0.23002	3463.2	-0.50861	3463.2	-3.29288
3463.45	-0.23378	3463.4	-0.51042	3463.4	-3.27683
3463.65	-0.23879	3463.6	-0.51131	3463.6	-3.26091
3463.85	-0.24452	3463.8	-0.51037	3463.8	-3.24499
3464.05	-0.25016	3464	-0.50801	3464	-3.22895
3464.25	-0.25478	3464.2	-0.50555	3464.2	-3.21277
3464.45	-0.25737	3464.4	-0.50423	3464.4	-3.19649
3464.65	-0.25747	3464.6	-0.50438	3464.6	-3.18022
3464.85	-0.25579	3464.8	-0.50544	3464.8	-3.16406
3465.05	-0.25398	3465	-0.50668	3465	-3.14808
3465.25	-0.25341	3465.2	-0.50789	3465.2	-3.13232
3465.45	-0.25422	3465.4	-0.50939	3465.4	-3.11672
3465.65	-0.25549	3465.6	-0.51156	3465.6	-3.10116
3465.85	-0.2562	3465.8	-0.51434	3465.8	-3.08552
3466.05	-0.25583	3466	-0.51716	3466	-3.06974
3466.25	-0.25406	3466.2	-0.51917	3466.2	-3.05387
3466.45	-0.25049	3466.4	-0.51969	3466.4	-3.03802
3466.65	-0.24492	3466.6	-0.51849	3466.6	-3.02228
3466.85	-0.23822	3466.8	-0.516	3466.8	-3.00669
3467.05	-0.2325	3467	-0.51326	3467	-2.99123
3467.25	-0.23015	3467.2	-0.51143	3467.2	-2.97587
3467.45	-0.23234	3467.4	-0.51123	3467.4	-2.9606
3467.65	-0.23805	3467.6	-0.51265	3467.6	-2.94544
3467.85	-0.24468	3467.8	-0.51528	3467.8	-2.93042
3468.05	-0.2495	3468	-0.5187	3468	-2.91554
3468.25	-0.25098	3468.2	-0.52246	3468.2	-2.90079
3468.45	-0.24927	3468.4	-0.52569	3468.4	-2.88614
3468.65	-0.24574	3468.6	-0.52719	3468.6	-2.87151
3468.85	-0.24235	3468.8	-0.52611	3468.8	-2.85682
3469.05	-0.24084	3469	-0.52272	3469	-2.84201
3469.25	-0.24211	3469.2	-0.51843	3469.2	-2.82704
3469.45	-0.24587	3469.4	-0.51482	3469.4	-2.81202
3469.65	-0.25111	3469.6	-0.51272	3469.6	-2.79709
3469.85	-0.25692	3469.8	-0.51184	3469.8	-2.78242
3470.05	-0.2627	3470	-0.51128	3470	-2.76809
3470.25	-0.2677	3470.2	-0.5104	3470.2	-2.75403
3470.45	-0.27082	3470.4	-0.5093	3470.4	-2.74007
3470.65	-0.27117	3470.6	-0.50859	3470.6	-2.72601
3470.85	-0.2689	3470.8	-0.50864	3470.8	-2.71175
3471.05	-0.26521	3471	-0.50903	3471	-2.69732
3471.25	-0.26161	3471.2	-0.5088	3471.2	-2.68286
3471.45	-0.259	3471.4	-0.50707	3471.4	-2.66853
3471.65	-0.25734	3471.6	-0.50359	3471.6	-2.65441
3471.85	-0.25592	3471.8	-0.499	3471.8	-2.64046
3472.05	-0.25424	3472	-0.49448	3472	-2.6266
3472.25	-0.25273	3472.2	-0.49116	3472.2	-2.61275
3472.45	-0.2527	3472.4	-0.48958	3472.4	-2.59891
3472.65	-0.2551	3472.6	-0.48954	3472.6	-2.58513
3472.85	-0.25939	3472.8	-0.49053	3472.8	-2.5715
3473.05	-0.26358	3473	-0.49209	3473	-2.5581
3473.25	-0.26554	3473.2	-0.49402	3473.2	-2.54493
3473.45	-0.26444	3473.4	-0.49605	3473.4	-2.53196
3473.65	-0.26099	3473.6	-0.49776	3473.6	-2.51915
3473.85	-0.2566	3473.8	-0.49861	3473.8	-2.50645
3474.05	-0.25241	3474	-0.49822	3474	-2.4938
3474.25	-0.2489	3474.2	-0.49659	3474.2	-2.48111
3474.45	-0.24641	3474.4	-0.49414	3474.4	-2.4683
3474.65	-0.24571	3474.6	-0.49164	3474.6	-2.45536
3474.85	-0.24782	3474.8	-0.49008	3474.8	-2.44238
3475.05	-0.253	3475	-0.49011	3475	-2.42944
3475.25	-0.26007	3475.2	-0.49157	3475.2	-2.41668
3475.45	-0.26699	3475.4	-0.49343	3475.4	-2.40413
3475.65	-0.27231	3475.6	-0.49471	3475.6	-2.39177
3475.85	-0.27583	3475.8	-0.49538	3475.8	-2.3795
3476.05	-0.27803	3476	-0.49633	3476	-2.36721
3476.25	-0.27911	3476.2	-0.49835	3476.2	-2.35482
3476.45	-0.27863	3476.4	-0.5012	3476.4	-2.34237
3476.65	-0.27602	3476.6	-0.50378	3476.6	-2.32992
3476.85	-0.27149	3476.8	-0.50518	3476.8	-2.31753
3477.05	-0.26618	3477	-0.5054	3477	-2.30525
3477.25	-0.26155	3477.2	-0.50516	3477.2	-2.2931
3477.45	-0.2584	3477.4	-0.50504	3477.4	-2.28105
3477.65	-0.2565	3477.6	-0.50511	3477.6	-2.26904
3477.85	-0.25508	3477.8	-0.50509	3477.8	-2.25702
3478.05	-0.25379	3478	-0.50481	3478	-2.24502
3478.25	-0.2531	3478.2	-0.50422	3478.2	-2.23312
3478.45	-0.25375	3478.4	-0.50317	3478.4	-2.22139
3478.65	-0.25585	3478.6	-0.50138	3478.6	-2.20982
3478.85	-0.25845	3478.8	-0.49886	3478.8	-2.19831
3479.05	-0.26003	3479	-0.49626	3479	-2.18677
3479.25	-0.2595	3479.2	-0.49463	3479.2	-2.17521
3479.45	-0.2569	3479.4	-0.49468	3479.4	-2.16371
3479.65	-0.25322	3479.6	-0.49614	3479.6	-2.15237
3479.85	-0.24962	3479.8	-0.49798	3479.8	-2.14119
3480.05	-0.24657	3480	-0.49907	3480	-2.13011
3480.25	-0.24391	3480.2	-0.49877	3480.2	-2.11902
3480.45	-0.24172	3480.4	-0.49699	3480.4	-2.10786
3480.65	-0.24097	3480.6	-0.49387	3480.6	-2.09658
3480.85	-0.24278	3480.8	-0.4897	3480.8	-2.08524
3481.05	-0.24685	3481	-0.48514	3481	-2.07395
3481.25	-0.25094	3481.2	-0.48117	3481.2	-2.06283
3481.45	-0.25202	3481.4	-0.47868	3481.4	-2.05198
3481.65	-0.24847	3481.6	-0.47798	3481.6	-2.04137
3481.85	-0.24134	3481.8	-0.47863	3481.8	-2.03088
3482.05	-0.23386	3482	-0.47981	3482	-2.02036
3482.25	-0.22944	3482.2	-0.4807	3482.2	-2.00971
3482.45	-0.22977	3482.4	-0.48073	3482.4	-1.99894
3482.65	-0.23402	3482.6	-0.47974	3482.6	-1.98811
3482.85	-0.23998	3482.8	-0.47795	3482.8	-1.9773
3483.05	-0.24582	3483	-0.47601	3483	-1.96663
3483.25	-0.25111	3483.2	-0.47468	3483.2	-1.95615
3483.45	-0.25617	3483.4	-0.47453	3483.4	-1.94589
3483.65	-0.26081	3483.6	-0.47557	3483.6	-1.93583
3483.85	-0.26381	3483.8	-0.47712	3483.8	-1.92596
3484.05	-0.26393	3484	-0.47826	3484	-1.9163
3484.25	-0.26112	3484.2	-0.47848	3484.2	-1.90682
3484.45	-0.25672	3484.4	-0.47813	3484.4	-1.8974
3484.65	-0.25228	3484.6	-0.47791	3484.6	-1.88792
3484.85	-0.2484	3484.8	-0.47806	3484.8	-1.87824
3485.05	-0.24489	3485	-0.47791	3485	-1.86834
3485.25	-0.24218	3485.2	-0.47654	3485.2	-1.85833
3485.45	-0.24206	3485.4	-0.47376	3485.4	-1.84835
3485.65	-0.24652	3485.6	-0.47039	3485.6	-1.83852
3485.85	-0.25571	3485.8	-0.46777	3485.8	-1.82888
3486.05	-0.26703	3486	-0.46674	3486	-1.81942
3486.25	-0.27651	3486.2	-0.46713	3486.2	-1.81008
3486.45	-0.28118	3486.4	-0.46787	3486.4	-1.80082
3486.65	-0.28031	3486.6	-0.46771	3486.6	-1.79166
3486.85	-0.27468	3486.8	-0.46596	3486.8	-1.78266
3487.05	-0.26546	3487	-0.46282	3487	-1.77391
3487.25	-0.25394	3487.2	-0.45919	3487.2	-1.76538
3487.45	-0.24217	3487.4	-0.45617	3487.4	-1.75696
3487.65	-0.23287	3487.6	-0.45452	3487.6	-1.7485
3487.85	-0.22807	3487.8	-0.45441	3487.8	-1.73995
3488.05	-0.22757	3488	-0.4555	3488	-1.73136
3488.25	-0.229	3488.2	-0.45733	3488.2	-1.7228
3488.45	-0.22937	3488.4	-0.45967	3488.4	-1.71426
3488.65	-0.22704	3488.6	-0.4624	3488.6	-1.70566
3488.85	-0.22266	3488.8	-0.46505	3488.8	-1.69697
3489.05	-0.21878	3489	-0.46671	3489	-1.6882
3489.25	-0.21813	3489.2	-0.46676	3489.2	-1.67945
3489.45	-0.22183	3489.4	-0.46543	3489.4	-1.67077
3489.65	-0.22858	3489.6	-0.46368	3489.6	-1.66219
3489.85	-0.23564	3489.8	-0.46223	3489.8	-1.65369
3490.05	-0.24076	3490	-0.46086	3490	-1.64527
3490.25	-0.24336	3490.2	-0.45863	3490.2	-1.63695
3490.45	-0.24426	3490.4	-0.45485	3490.4	-1.62877
3490.65	-0.2443	3490.6	-0.44993	3490.6	-1.62076
3490.85	-0.24347	3490.8	-0.44524	3490.8	-1.61285
3491.05	-0.2413	3491	-0.44228	3491	-1.60495
3491.25	-0.23791	3491.2	-0.44144	3491.2	-1.59697
3491.45	-0.23446	3491.4	-0.44158	3491.4	-1.58889
3491.65	-0.23217	3491.6	-0.44078	3491.6	-1.58077
3491.85	-0.23119	3491.8	-0.43781	3491.8	-1.57267
3492.05	-0.2304	3492	-0.43317	3492	-1.56464
3492.25	-0.22846	3492.2	-0.42865	3492.2	-1.55669
3492.45	-0.22513	3492.4	-0.42585	3492.4	-1.54879
3492.65	-0.22173	3492.6	-0.42485	3492.6	-1.54091
3492.85	-0.22061	3492.8	-0.4243	3492.8	-1.53302
3493.05	-0.22378	3493	-0.42277	3493	-1.52512
3493.25	-0.23145	3493.2	-0.41996	3493.2	-1.51723
3493.45	-0.24152	3493.4	-0.41674	3493.4	-1.50937
3493.65	-0.25075	3493.6	-0.41414	3493.6	-1.50156
3493.85	-0.25674	3493.8	-0.41244	3493.8	-1.49376
3494.05	-0.2592	3494	-0.4111	3494	-1.48599
3494.25	-0.25926	3494.2	-0.40932	3494.2	-1.4783
3494.45	-0.25797	3494.4	-0.40666	3494.4	-1.47075
3494.65	-0.25556	3494.6	-0.40328	3494.6	-1.46337
3494.85	-0.252	3494.8	-0.39958	3494.8	-1.45615
3495.05	-0.24778	3495	-0.39586	3495	-1.44901
3495.25	-0.24401	3495.2	-0.39213	3495.2	-1.44188
3495.45	-0.24192	3495.4	-0.38819	3495.4	-1.4347
3495.65	-0.24233	3495.6	-0.38388	3495.6	-1.42744
3495.85	-0.24539	3495.8	-0.37913	3495.8	-1.42014
3496.05	-0.2502	3496	-0.37402	3496	-1.41293
3496.25	-0.25475	3496.2	-0.36877	3496.2	-1.40591
3496.45	-0.25647	3496.4	-0.36366	3496.4	-1.39914
3496.65	-0.25355	3496.6	-0.35902	3496.6	-1.39252
3496.85	-0.24628	3496.8	-0.3552	3496.8	-1.38589
3497.05	-0.2375	3497	-0.35246	3497	-1.37912
3497.25	-0.23127	3497.2	-0.35084	3497.2	-1.37217
3497.45	-0.23043	3497.4	-0.34994	3497.4	-1.36512
3497.65	-0.23476	3497.6	-0.34894	3497.6	-1.35809
3497.85	-0.24155	3497.8	-0.34698	3497.8	-1.35116
3498.05	-0.24795	3498	-0.34364	3498	-1.34431
3498.25	-0.25293	3498.2	-0.33929	3498.2	-1.33745
3498.45	-0.25706	3498.4	-0.33473	3498.4	-1.3305
3498.65	-0.26056	3498.6	-0.33051	3498.6	-1.32346
3498.85	-0.26195	3498.8	-0.32647	3498.8	-1.3164
3499.05	-0.25864	3499	-0.32192	3499	-1.30947
3499.25	-0.24913	3499.2	-0.3163	3499.2	-1.30279
3499.45	-0.23449	3499.4	-0.30972	3499.4	-1.29642
[truncated: 2,503 more rows]

## Sheet: Fig. 2c
Energy (eV)	Normalized intensity (arb. units)
	Cu-Ti-VO/Ti0.91O2-SL	CuO	Cu2O	Cu foil
8970.08	0.01153	0.00816	0.01015	0.00948
8970.77	0.01179	0.00869	0.01092	0.01026
8971.5	0.01406	0.00933	0.01187	0.01111
8972.18	0.01525	0.01	0.01283	0.01205
8972.85	0.01467	0.0107	0.01387	0.01316
8973.55	0.01743	0.01147	0.01511	0.0144
8974.26	0.01758	0.01238	0.01656	0.01596
8974.99	0.02057	0.01344	0.01826	0.01776
8975.68	0.02094	0.01455	0.02021	0.0199
8976.36	0.0216	0.01581	0.02257	0.02249
8977.05	0.02312	0.01729	0.02539	0.02573
8977.77	0.02509	0.0191	0.02876	0.03001
8978.44	0.02836	0.02123	0.03304	0.03536
8979.17	0.03107	0.02421	0.03921	0.04384
8979.85	0.03573	0.02804	0.04649	0.05502
8980.54	0.04303	0.03379	0.0571	0.07346
8981.28	0.05235	0.04046	0.07389	0.10934
8981.97	0.06248	0.0448	0.09987	0.17128
8982.65	0.07793	0.04942	0.14485	0.26656
8983.32	0.1047	0.05836	0.22783	0.36037
8984.08	0.14467	0.07392	0.38383	0.41966
8984.77	0.18148	0.09313	0.51849	0.43936
8985.45	0.22414	0.12001	0.55293	0.43962
8986.12	0.28482	0.16316	0.51377	0.43408
8986.8	0.36285	0.22851	0.47467	0.43709
8987.53	0.46522	0.31489	0.46788	0.45611
8988.23	0.56806	0.38769	0.49042	0.48235
8988.98	0.63818	0.43227	0.52811	0.51134
8989.64	0.64938	0.44504	0.56354	0.53646
8990.34	0.63187	0.45228	0.60137	0.56764
8991.01	0.62509	0.47107	0.6399	0.6036
8991.73	0.64982	0.51646	0.68414	0.6481
8992.41	0.69776	0.58006	0.72693	0.69768
8993.08	0.75436	0.65669	0.77213	0.75322
8993.76	0.82023	0.73934	0.82349	0.80888
8994.48	0.90033	0.83397	0.88572	0.86553
8995.19	0.9887	0.92857	0.95129	0.91748
8995.93	1.07464	1.00132	1.01319	0.96067
8996.6	1.12134	1.04984	1.05562	0.98654
8997.28	1.13366	1.09342	1.08244	0.99611
8997.98	1.14138	1.13487	1.10123	0.99263
8998.68	1.13982	1.17759	1.11513	0.97697
8999.35	1.13732	1.22573	1.12012	0.9617
9000.03	1.13566	1.27174	1.11089	0.94462
9000.73	1.12999	1.29894	1.08817	0.93167
9001.43	1.12725	1.30065	1.05924	0.92466
9002.15	1.13138	1.28611	1.03159	0.92469
9002.84	1.13118	1.26722	1.00782	0.93349
9003.54	1.13307	1.24363	0.98577	0.95074
9004.22	1.12848	1.21303	0.96675	0.97502
9004.92	1.11544	1.17361	0.9524	0.99958
9005.64	1.09789	1.13116	0.94341	1.01792
9006.32	1.07991	1.09624	0.94027	1.02475
9007.01	1.06226	1.06706	0.94222	1.01884
9007.71	1.04904	1.04412	0.94775	1.00347
9008.41	1.03724	1.02407	0.95488	0.98442
9009.19	1.02814	1.00423	0.96304	0.96504
9009.87	1.02117	0.98947	0.97041	0.95028
9010.59	1.01376	0.97811	0.97942	0.93673
9011.27	1.01004	0.97285	0.98853	0.92511
9011.97	1.00597	0.97218	0.99873	0.91367
9012.69	1.00316	0.97473	1.00838	0.9027
9013.37	0.99807	0.97868	1.0154	0.89381
9014.07	0.99163	0.98227	1.01931	0.88814
9014.77	0.98518	0.98435	1.01961	0.88607
9015.47	0.97503	0.9847	1.01761	0.8867
9016.19	0.96818	0.98342	1.01512	0.88924
9016.89	0.96311	0.98113	1.0134	0.8928
9017.61	0.95821	0.97806	1.01231	0.89752
9018.27	0.95253	0.97449	1.01023	0.9032
9018.97	0.94615	0.97027	1.00586	0.91031
9019.69	0.93972	0.96572	0.998	0.91889
9020.31	0.93536	0.96093	0.98841	0.92778

## Sheet: Fig. 2d
Energy (eV)	Normalized intensity (arb. units)
	Ti0.91O2-SL	Cu-Ti-VO/Ti0.91O2-SL	Ti foil
4960.38	0.00725	0.00895	0.0117
4960.85	0.01009	0.00966	0.01258
4961.34	0.01113	0.01004	0.01372
4961.8	0.01218	0.01033	0.01501
4962.31	0.01216	0.0108	0.0166
4962.79	0.01034	0.01076	0.01849
4963.31	0.01294	0.01188	0.0215
4963.79	0.0151	0.01332	0.02603
4964.31	0.01657	0.01402	0.0336
4964.81	0.01925	0.01504	0.04573
4965.34	0.01849	0.01655	0.06866
4965.83	0.02173	0.01903	0.11328
4966.36	0.02662	0.02239	0.18922
4966.88	0.02975	0.02553	0.27576
4967.39	0.03963	0.03261	0.31497
4967.87	0.05221	0.04459	0.31333
4968.39	0.07869	0.06737	0.29302
4968.88	0.12201	0.10503	0.28587
4969.38	0.15981	0.13472	0.29315
4969.86	0.18408	0.15313	0.31136
4970.37	0.25219	0.22	0.33609
4970.85	0.34421	0.30967	0.3581
4971.33	0.37347	0.34229	0.37722
4971.81	0.36112	0.32939	0.3933
4972.31	0.34069	0.30265	0.40779
4972.81	0.29719	0.25497	0.42545
4973.33	0.24947	0.21429	0.45111
4973.81	0.23328	0.2064	0.48238
4974.35	0.23896	0.21549	0.52108
4974.85	0.23658	0.21436	0.55981
4975.37	0.22577	0.20491	0.60176
4975.86	0.21609	0.19412	0.64186
4976.38	0.218	0.19862	0.68336
4976.89	0.23892	0.21496	0.72201
4977.39	0.26758	0.24075	0.76105
4977.87	0.30816	0.27664	0.79591
4978.41	0.36045	0.32586	0.83255
4978.9	0.41986	0.38168	0.86218
4979.41	0.48351	0.44427	0.88718
4979.9	0.54497	0.51108	0.90759
4980.37	0.60299	0.56309	0.9239
4980.88	0.64556	0.61594	0.93826
4981.37	0.6879	0.66036	0.94926
4981.83	0.72825	0.70789	0.95768
4982.33	0.77304	0.75928	0.96578
4982.85	0.82184	0.80988	0.9744
4983.35	0.86658	0.86219	0.98309
4983.84	0.92208	0.92166	0.99118
4984.36	0.97972	0.97176	0.99818
4984.86	1.03248	1.02606	1.00317
4985.37	1.07684	1.07238	1.00534
4985.89	1.11029	1.11079	1.00361
4986.4	1.13093	1.13159	0.99734
4986.92	1.14359	1.14551	0.98984
4987.42	1.15463	1.15598	0.98229
4987.95	1.15677	1.15079	0.97392
4988.42	1.15691	1.16034	0.96746
4988.92	1.15193	1.1655	0.96246
4989.44	1.15451	1.16844	0.95957
4989.93	1.15001	1.17223	0.95777
4990.41	1.15094	1.17308	0.95705
4990.9	1.14845	1.17095	0.95693
4991.38	1.14642	1.16683	0.95649
4991.86	1.14541	1.16598	0.95557
4992.36	1.13799	1.16035	0.95441
4992.86	1.12497	1.14832	0.95317
4993.37	1.10835	1.13628	0.95126
4993.86	1.10546	1.12143	0.95009
4994.37	1.10113	1.11043	0.94998
4994.87	1.09548	1.10079	0.95051
4995.4	1.09058	1.09343	0.95296
4995.89	1.08881	1.08467	0.95761
4996.43	1.09027	1.07881	0.96541
4996.94	1.0932	1.08879	0.97391
4997.45	1.09913	1.0924	0.9845
4997.94	1.09872	1.09874	0.99689
4998.46	1.10119	1.10083	1.01126
4998.94	1.1038	1.10646	1.02423
4999.46	1.10912	1.10426	1.03704
4999.93	1.11178	1.10934	1.04756
5000.45	1.11281	1.11658	1.05768
5000.91	1.11743	1.12044	1.06458
5001.4	1.11504	1.12424	1.06935
5001.88	1.11778	1.12791	1.0717
5002.37	1.1087	1.12965	1.07306
5002.87	1.12136	1.13293	1.07336
5003.37	1.1265	1.13273	1.0725
5003.88	1.12626	1.13622	1.07155
5004.38	1.12863	1.13165	1.07052
5004.88	1.12768	1.12536	1.06922
5005.39	1.12283	1.12833	1.0675
5005.88	1.11962	1.12536	1.06542
5006.41	1.1156	1.11825	1.06176
5006.94	1.10999	1.10318	1.0558
5007.45	1.10311	1.09952	1.04827
5007.95	1.09708	1.09587	1.03962
5008.43	1.08651	1.0885	1.03089
5008.95	1.07438	1.07738	1.02098
5009.44	1.06614	1.06945	1.01171
5009.94	1.05558	1.05709	1.00187
5010.42	1.04165	1.04093	0.9927

## Sheet: Fig. 3a
CO	Time (h)	Gas evolution (μmol g-1)
		Mean value	Standard deviation
	0	0	0
	1	12.5113	0.44588
	2	29.6223	2.18511
	3	50.3846	3.97104
	4	71.8816	6.82943
	5	92.7985	2.89646
CH4	Time (h)	Gas evolution (μmol g-1)
		Mean value	Standard deviation
	0	0	0
	1	1.85781	1.19762
	2	4.13977	2.53059
	3	7.94359	2.89389
	4	10.6724	3.94502
	5	13.6767	4.60314
C2H4	Time (h)	Gas evolution (μmol g-1)
		Mean value	Standard deviation
	0	0	0
	1	7.86811	2.52701
	2	14.1379	2.13225
	3	20.8806	2.05101
	4	28.3891	0.58098
	5	38.2448	5.42295
C3H8	Time (h)	Gas evolution (μmol g-1)
		Mean value	Standard deviation
	0	0	0
	1	9.9574	0.59987
	2	22.3388	0.74449
	3	36.8859	1.11809
	4	52.4572	2.58225
	5	69.2187	2.26199

## Sheet: Fig. 3b
	Formation rate (μmol g-1 h-1)
	CO		CH4		C2H4		C3H8
	Mean value	Standard deviation	Mean value	Standard deviation	Mean value	Standard deviation	Mean value	Standard deviation
Ti0.91O2-B	7.01651	0.65002	2.12435	0.19792
Ti0.91O2-SL	66.9669	1.6959	0.94034	0.48359
Cu-O/Ti0.91O2-SL	60.9702	1.38471	11.3045	0.66519
Cu-Ti-VO/Ti0.91O2-SL	18.5597	0.57929	2.73535	0.92063	7.64896	1.08459	13.8437	0.4524

## Sheet: Fig. 3c
	Electron-based selectivity (%)
	CO		CH4		C2H4		C3H8
	Mean value	Standard deviation	Mean value	Standard deviation	Mean value	Standard deviation	Mean value	Standard deviation
Ti0.91O2-SL	94.7379	2.49604	5.26212	2.49604
Cu-O/Ti0.91O2-SL	57.433	1.97965	42.567	1.97965
Cu-Ti-VO/Ti0.91O2-SL	8.69964	0.58091	5.08953	1.511	21.3961	1.94057	64.8147	1.97091

## Sheet: Fig. 4a
Wavenumber (cm-1)	Absorbance (arb. units)
	0 min	5 min	10 min	15 min	20 min	25 min	30 min
2200.38	0.00716	0.01251	0.01403	0.0194	0.01728	0.02	0.02055
2198.45	0.00717	0.01253	0.01408	0.01942	0.01732	0.02004	0.02059
2196.52	0.00718	0.01243	0.01397	0.01933	0.01725	0.01997	0.02055
2194.6	0.00721	0.01226	0.0138	0.01923	0.01715	0.01987	0.02049
2192.67	0.00725	0.01211	0.01367	0.01919	0.01708	0.0198	0.02047
2190.74	0.00729	0.01204	0.01364	0.01918	0.01707	0.01979	0.02051
2188.81	0.00729	0.01204	0.01365	0.01917	0.01708	0.0198	0.02056
2186.88	0.00727	0.01203	0.01364	0.01915	0.0171	0.01982	0.0206
2184.95	0.00722	0.01206	0.01368	0.01916	0.01715	0.01987	0.02065
2183.02	0.00717	0.01217	0.01379	0.01922	0.01722	0.01994	0.02074
2181.1	0.00712	0.01227	0.01383	0.01926	0.01727	0.01999	0.02084
2179.17	0.00715	0.01226	0.01381	0.01927	0.01731	0.02003	0.0209
2177.24	0.00727	0.0122	0.01383	0.01931	0.01739	0.02011	0.02094
2175.31	0.00736	0.01213	0.01384	0.01932	0.01742	0.02014	0.02097
2173.38	0.00733	0.01207	0.01376	0.01927	0.01736	0.02008	0.02097
2171.45	0.00731	0.01201	0.01366	0.01922	0.01729	0.02001	0.02097
2169.53	0.00732	0.01205	0.0137	0.01929	0.01737	0.02009	0.02102
2167.6	0.00734	0.01219	0.01391	0.01949	0.01761	0.02033	0.0212
2165.67	0.00736	0.0123	0.01407	0.01965	0.01783	0.02055	0.0214
2163.74	0.0074	0.01224	0.01404	0.01963	0.01785	0.02057	0.02147
2161.81	0.00745	0.0121	0.01393	0.01953	0.01775	0.02047	0.02141
2159.88	0.00745	0.01207	0.01392	0.01951	0.01773	0.02045	0.02139
2157.95	0.00743	0.01219	0.01405	0.01962	0.01785	0.02057	0.02152
2156.03	0.00744	0.01235	0.01423	0.01978	0.01803	0.02075	0.02172
2154.1	0.00749	0.01246	0.01438	0.01992	0.01821	0.02093	0.0219
2152.17	0.00745	0.01257	0.01448	0.02006	0.01835	0.02107	0.02201
2150.24	0.00734	0.0127	0.01459	0.02021	0.01848	0.0212	0.02211
2148.31	0.00729	0.01279	0.0147	0.02032	0.01855	0.02127	0.02222
2146.38	0.00734	0.0128	0.01474	0.02033	0.01852	0.02124	0.02232
2144.46	0.00745	0.01277	0.01471	0.02031	0.01845	0.02117	0.02238
2142.53	0.00754	0.01268	0.01462	0.02025	0.01841	0.02113	0.02233
2140.6	0.0076	0.01248	0.01446	0.0201	0.01838	0.0211	0.02222
2138.67	0.0077	0.01222	0.01429	0.01996	0.01834	0.02106	0.02213
2136.74	0.00776	0.01206	0.01422	0.01992	0.01835	0.02107	0.02216
2134.81	0.00779	0.01208	0.01431	0.02001	0.01845	0.02117	0.02232
2132.88	0.00783	0.01223	0.01452	0.02022	0.01873	0.02145	0.0227
2130.96	0.00791	0.01242	0.01479	0.02054	0.01916	0.02188	0.02326
2129.03	0.00791	0.01249	0.01488	0.02072	0.01936	0.02208	0.02352
2127.1	0.0078	0.01234	0.01465	0.0205	0.01907	0.02179	0.02315
2125.17	0.0077	0.01217	0.01436	0.02021	0.01871	0.02143	0.02273
2123.24	0.00767	0.01217	0.01431	0.02016	0.01864	0.02136	0.0227
2121.31	0.0077	0.01224	0.0144	0.02025	0.01871	0.02143	0.02287
2119.39	0.00771	0.01226	0.01446	0.02033	0.01882	0.02154	0.02301
2117.46	0.00769	0.0122	0.01442	0.02036	0.01891	0.02163	0.02308
2115.53	0.00765	0.01215	0.01439	0.02038	0.01898	0.0217	0.02313
2113.6	0.00764	0.01222	0.01447	0.02046	0.01907	0.02179	0.02321
2111.67	0.00769	0.01235	0.01466	0.02058	0.01916	0.02188	0.02331
2109.74	0.00777	0.01245	0.01484	0.02071	0.01926	0.02198	0.02344
2107.81	0.00781	0.01248	0.01487	0.02077	0.0193	0.02202	0.02356
2105.89	0.0078	0.01238	0.01475	0.0207	0.01925	0.02197	0.02358
2103.96	0.00776	0.01221	0.01454	0.02053	0.01913	0.02185	0.02349
2102.03	0.00772	0.01207	0.01435	0.02035	0.01902	0.02174	0.02335
2100.1	0.00769	0.012	0.01425	0.02022	0.01892	0.02164	0.02322
2098.17	0.00775	0.01196	0.01427	0.02024	0.01893	0.02165	0.02326
2096.24	0.00792	0.01204	0.01451	0.02059	0.01932	0.02204	0.02383
2094.31	0.00809	0.01217	0.0148	0.02105	0.01986	0.02258	0.02455
2092.39	0.00807	0.01201	0.01455	0.02091	0.01971	0.02243	0.02437
2090.46	0.00787	0.01165	0.01392	0.02032	0.019	0.02172	0.02351
2088.53	0.00775	0.01161	0.01376	0.02013	0.01876	0.02148	0.02323
2086.6	0.00774	0.01188	0.01412	0.02037	0.01905	0.02177	0.02357
2084.67	0.00777	0.01211	0.01447	0.02064	0.01936	0.02208	0.02394
2082.74	0.00793	0.01234	0.01488	0.02114	0.01994	0.02266	0.02464
2080.82	0.0086	0.01351	0.01688	0.02382	0.02308	0.0258	0.02846
2078.89	0.00982	0.01602	0.02101	0.02936	0.02958	0.0323	0.0363
2076.96	0.01028	0.01713	0.02277	0.03176	0.03238	0.0351	0.03965
2075.03	0.0093	0.01511	0.01943	0.02744	0.02731	0.03003	0.03349
2073.1	0.00829	0.01287	0.0158	0.02268	0.02179	0.02451	0.02686
2071.17	0.00808	0.0123	0.01494	0.02152	0.02053	0.02325	0.02537
2069.24	0.00819	0.01226	0.01507	0.02179	0.0209	0.02362	0.02588
2067.32	0.00828	0.01194	0.01487	0.02193	0.02107	0.02379	0.02625
2065.39	0.00831	0.01173	0.01474	0.02214	0.02128	0.024	0.02667
2063.46	0.00841	0.01209	0.01525	0.02269	0.02189	0.02461	0.02738
2061.53	0.00853	0.01263	0.01597	0.02327	0.02254	0.02526	0.02803
2059.6	0.00862	0.01289	0.01631	0.02351	0.02282	0.02554	0.0283
2057.67	0.00862	0.01297	0.01636	0.02349	0.02283	0.02555	0.02825
2055.75	0.00858	0.01292	0.01625	0.02334	0.02265	0.02537	0.02799
2053.82	0.0085	0.01276	0.016	0.02307	0.02229	0.02501	0.02759
2051.89	0.00835	0.01256	0.01563	0.02265	0.02174	0.02446	0.02704
2049.96	0.00821	0.01231	0.01521	0.02209	0.02106	0.02378	0.0263
2048.03	0.00812	0.012	0.01476	0.02145	0.02039	0.02311	0.02547
2046.1	0.00806	0.01161	0.01425	0.02081	0.01974	0.02246	0.02464
2044.17	0.00793	0.01111	0.01358	0.02016	0.01897	0.02169	0.02377
2042.25	0.0078	0.01061	0.01293	0.01958	0.01822	0.02094	0.02298
2040.32	0.0077	0.01062	0.01285	0.01939	0.01801	0.02073	0.02269
2038.39	0.00768	0.01108	0.0133	0.01955	0.01827	0.02099	0.02283
2036.46	0.00769	0.01144	0.01365	0.01969	0.01843	0.02115	0.02291
2034.53	0.00764	0.01155	0.01369	0.01967	0.01837	0.02109	0.02282
2032.6	0.00761	0.01154	0.01362	0.01964	0.01833	0.02105	0.02273
2030.68	0.00763	0.01147	0.01354	0.01962	0.01829	0.02101	0.02268
2028.75	0.00759	0.01135	0.01343	0.01955	0.01818	0.0209	0.02261
2026.82	0.00752	0.01121	0.01329	0.01944	0.01804	0.02076	0.02252
2024.89	0.00753	0.01111	0.01319	0.0193	0.01796	0.02068	0.02245
2022.96	0.00753	0.01108	0.0131	0.01917	0.01788	0.0206	0.02239
2021.03	0.00747	0.01082	0.01269	0.01895	0.0176	0.02032	0.02217
2019.1	0.00731	0.01015	0.01181	0.01854	0.01704	0.01976	0.02172
2017.18	0.00722	0.00979	0.01135	0.01835	0.01677	0.01949	0.02149
2015.25	0.00741	0.01032	0.01207	0.01871	0.01719	0.01991	0.0218
2013.32	0.00758	0.01099	0.01296	0.01907	0.01766	0.02038	0.02213
2011.39	0.0076	0.01112	0.01313	0.01905	0.01765	0.02037	0.02208
2009.46	0.00752	0.01099	0.01294	0.0189	0.01741	0.02013	0.02189
2007.53	0.00748	0.01094	0.01284	0.01887	0.01733	0.02005	0.0218
2005.61	0.00749	0.01101	0.0129	0.01893	0.01742	0.02014	0.02181
2003.68	0.00752	0.01099	0.01293	0.01894	0.01745	0.02017	0.02178
2001.75	0.00748	0.01078	0.01276	0.01879	0.01725	0.01997	0.02157
1999.82	0.00744	0.01051	0.01243	0.01851	0.01694	0.01966	0.02126
1997.89	0.00749	0.01032	0.01218	0.01826	0.01668	0.0194	0.02099
1995.96	0.00749	0.00985	0.01164	0.01793	0.01627	0.01899	0.02063
1994.03	0.00728	0.00868	0.01023	0.01726	0.01542	0.01814	0.01995
1992.11	0.00705	0.00772	0.00899	0.0167	0.01472	0.01744	0.0194
1990.18	0.007	0.00796	0.00921	0.01668	0.01478	0.0175	0.01939
1988.25	0.0071	0.00869	0.01011	0.0169	0.01514	0.01786	0.01958
1986.32	0.00725	0.00928	0.01088	0.01712	0.01543	0.01815	0.01974
1984.39	0.00738	0.00963	0.01136	0.01727	0.01562	0.01834	0.01977
1982.46	0.00742	0.00966	0.01144	0.01726	0.01564	0.01836	0.01965
1980.54	0.00741	0.00953	0.01135	0.01714	0.01556	0.01828	0.0195
1978.61	0.00742	0.00943	0.01128	0.01703	0.01544	0.01816	0.01938
1976.68	0.00746	0.0094	0.01123	0.01695	0.01531	0.01803	0.01931
1974.75	0.00746	0.00941	0.01122	0.0169	0.01521	0.01793	0.01927
1972.82	0.00741	0.00936	0.01115	0.01683	0.01514	0.01786	0.0192
1970.89	0.00723	0.00892	0.01054	0.01651	0.01477	0.01749	0.01884
1968.96	0.0069	0.00782	0.00904	0.01573	0.01386	0.01658	0.01806
1967.04	0.00669	0.00705	0.008	0.01513	0.01319	0.01591	0.01751
1965.11	0.00686	0.00761	0.00876	0.0154	0.01354	0.01626	0.01778
1963.18	0.00714	0.00849	0.00995	0.01595	0.01414	0.01686	0.01817
1961.25	0.00717	0.00884	0.01037	0.01618	0.01433	0.01705	0.0182
1959.32	0.00707	0.00894	0.01042	0.0162	0.01434	0.01706	0.01809
1957.39	0.007	0.00886	0.01025	0.01608	0.01429	0.01701	0.01794
1955.47	0.00696	0.00869	0.01004	0.01598	0.01425	0.01697	0.01781
1953.54	0.00701	0.00883	0.01023	0.0161	0.01437	0.01709	0.01789
1951.61	0.0071	0.00913	0.01063	0.0163	0.01455	0.01727	0.01814
1949.68	0.00716	0.00902	0.01054	0.01625	0.01448	0.0172	0.01823
1947.75	0.00705	0.00827	0.00964	0.01582	0.01398	0.0167	0.01794
1945.82	0.00673	0.00701	0.00802	0.01507	0.01308	0.0158	0.01728
1943.89	0.00637	0.00568	0.0063	0.01429	0.01215	0.01487	0.01661
1941.97	0.00637	0.00569	0.0063	0.01432	0.01216	0.01488	0.01671
1940.04	0.00672	0.00721	0.0083	0.01519	0.01319	0.01591	0.01751
1938.11	0.00701	0.00841	0.00993	0.01586	0.01401	0.01673	0.01811
1936.18	0.00714	0.00878	0.01047	0.01622	0.01447	0.01719	0.0185
1934.25	0.0072	0.00891	0.01066	0.01658	0.0149	0.01762	0.01897
1932.32	0.0072	0.00893	0.01061	0.01661	0.01492	0.01764	0.019
1930.4	0.00715	0.00881	0.01034	0.01622	0.01443	0.01715	0.01847
1928.47	0.00705	0.00873	0.01012	0.01591	0.01408	0.0168	0.01807
1926.54	0.00684	0.00827	0.00947	0.01561	0.01376	0.01648	0.01777
1924.61	0.00647	0.00688	0.00766	0.01488	0.01287	0.01559	0.01707
1922.68	0.00622	0.00583	0.00626	0.0144	0.01225	0.01497	0.01667
1920.75	0.00633	0.00607	0.00661	0.0148	0.01273	0.01545	0.01725
1918.82	0.00646	0.00649	0.00724	0.01534	0.01344	0.01616	0.01806
1916.9	0.00664	0.00719	0.00818	0.01582	0.01399	0.01671	0.01855
1914.97	0.00699	0.00827	0.0096	0.01627	0.01445	0.01717	0.0187
1913.04	0.00704	0.00842	0.00977	0.01616	0.01424	0.01696	0.01833
1911.11	0.00672	0.00742	0.0084	0.01542	0.01334	0.01606	0.01753
1909.18	0.00644	0.00671	0.00741	0.01487	0.01269	0.01541	0.01702
1907.25	0.00656	0.00728	0.00812	0.01511	0.01303	0.01575	0.0173
1905.33	0.00678	0.00817	0.0093	0.01557	0.01361	0.01633	0.01777
1903.4	0.00684	0.00858	0.00982	0.01569	0.01375	0.01647	0.01789
1901.47	0.00683	0.00875	0.00998	0.01566	0.01373	0.01645	0.0178
1899.54	0.0068	0.00871	0.00988	0.01557	0.01367	0.01639	0.01758
1897.61	0.0067	0.00806	0.00904	0.0152	0.01327	0.01599	0.01715
1895.68	0.00656	0.00724	0.00802	0.01481	0.0128	0.01552	0.01679
1893.75	0.00654	0.00704	0.00782	0.01481	0.01275	0.01547	0.01685
1891.83	0.00647	0.00669	0.00739	0.01466	0.01256	0.01528	0.01683
1889.9	0.00627	0.00602	0.00651	0.01431	0.01212	0.01484	0.01663
1887.97	0.00631	0.00648	0.00707	0.01451	0.01236	0.01508	0.01682
1886.04	0.00651	0.00745	0.0083	0.01488	0.01284	0.01556	0.01707
1884.11	0.00664	0.00791	0.00891	0.015	0.01302	0.01574	0.01711
1882.18	0.00678	0.00816	0.00927	0.01515	0.01319	0.01591	0.01716
1880.26	0.0068	0.00831	0.00945	0.01525	0.01331	0.01603	0.01722
1878.33	0.00674	0.0084	0.00953	0.01529	0.01338	0.0161	0.01735
1876.4	0.00674	0.0085	0.00965	0.01536	0.01346	0.01618	0.0175
1874.47	0.00672	0.00826	0.00933	0.0152	0.01328	0.016	0.01735
1872.54	0.00642	0.00675	0.00737	0.01434	0.01225	0.01497	0.01654
1870.61	0.00561	0.00341	0.00304	0.01257	0.0101	0.01282	0.01507
1868.68	0.00486	0.00066	-0.00056	0.01126	0.00845	0.01117	0.01413
1866.76	0.0052	0.00237	0.00159	0.01224	0.00963	0.01235	0.01505
1864.83	0.00606	0.00579	0.006	0.01397	0.0118	0.01452	0.01648
1862.9	0.00651	0.00749	0.00821	0.01476	0.01283	0.01555	0.0171
1860.97	0.00658	0.00768	0.0085	0.0148	0.01287	0.01559	0.01711
1859.04	0.00659	0.00767	0.00854	0.0148	0.01283	0.01555	0.01713
1857.11	0.00663	0.00806	0.00904	0.01506	0.01315	0.01587	0.01739
1855.19	0.0067	0.00851	0.00961	0.01541	0.01355	0.01627	0.01768
1853.26	0.00679	0.00867	0.00982	0.01563	0.01374	0.01646	0.01783
1851.33	0.00673	0.00826	0.0093	0.01552	0.01354	0.01626	0.01765
1849.4	0.00637	0.00685	0.00749	0.01479	0.01263	0.01535	0.01694
1847.47	0.00574	0.00458	0.00455	0.01363	0.01121	0.01393	0.016
1845.54	0.00523	0.00248	0.00184	0.01285	0.01021	0.01293	0.01563
1843.61	0.0054	0.00305	0.00254	0.01364	0.01104	0.01376	0.01656
1841.69	0.0061	0.00612	0.00645	0.01543	0.01313	0.01585	0.018
1839.76	0.00649	0.008	0.00887	0.01637	0.01425	0.01697	0.01868
1837.83	0.00656	0.00815	0.00908	0.0164	0.01432	0.01704	0.01873
1835.9	0.00663	0.00825	0.00918	0.01647	0.01444	0.01716	0.01884
1833.97	0.00666	0.00825	0.00914	0.01656	0.01455	0.01727	0.01889
1832.04	0.00625	0.00649	0.00689	0.01581	0.01363	0.01635	0.01826
1830.11	0.00564	0.00401	0.0037	0.0147	0.01225	0.01497	0.01741
1828.19	0.00563	0.004	0.00368	0.01472	0.01224	0.01496	0.01745
1826.26	0.00593	0.00528	0.0053	0.01529	0.01289	0.01561	0.01781
1824.33	0.00616	0.00647	0.00675	0.01571	0.01337	0.01609	0.01794
1822.4	0.00646	0.00797	0.00863	0.01612	0.01389	0.01661	0.01797
1820.47	0.00663	0.00878	0.00971	0.01609	0.01392	0.01664	0.01762
1818.54	0.00659	0.00845	0.00936	0.01545	0.01319	0.01591	0.01666
1816.62	0.00651	0.00776	0.00853	0.01455	0.01215	0.01487	0.01535
1814.69	0.00637	0.00662	0.00713	0.01337	0.01072	0.01344	0.01371
1812.76	0.00599	0.00435	0.00434	0.01154	0.00852	0.01124	0.01153
1810.83	0.00556	0.00204	0.00153	0.00953	0.00616	0.00888	0.00908
1808.9	0.00549	0.00124	0.00065	0.00798	0.00444	0.00716	0.0067
1806.97	0.00557	0.00096	0.00041	0.00649	0.0028	0.00552	0.00417
1805.04	0.00543	-0.00037	-0.00119	0.00449	0.00057	0.00329	0.00133
1803.12	0.00498	-0.0031	-0.00455	0.00211	-0.00216	0.00056	-0.00149
1801.19	0.00449	-0.00543	-0.00747	0.0006	-0.00392	-0.0012	-0.00293
1799.26	0.00444	-0.00524	-0.00727	0.00109	-0.00338	-0.00066	-0.00223
1797.33	0.00455	-0.00417	-0.006	0.00226	-0.0021	0.00062	-0.0009
1795.4	0.00438	-0.00443	-0.00641	0.00287	-0.0015	0.00122	0.00014
1793.47	0.00396	-0.00581	-0.00818	0.00305	-0.0014	0.00132	0.00102
1791.55	0.00401	-0.00535	-0.00765	0.00359	-0.00084	0.00188	0.00164
1789.62	0.00476	-0.00228	-0.00382	0.00447	0.00023	0.00295	0.00162
1787.69	0.00526	-0.00067	-0.00171	0.00437	0.00019	0.00291	0.0006
1785.76	0.00523	-0.00166	-0.0028	0.00291	-0.0015	0.00122	-0.00163
1783.83	0.00489	-0.00369	-0.00527	0.00084	-0.00392	-0.0012	-0.00436
1781.9	0.0045	-0.00537	-0.00737	-0.00068	-0.00568	-0.00296	-0.00615
1779.97	0.00435	-0.00542	-0.00747	-0.00051	-0.00545	-0.00273	-0.00561
1778.05	0.00454	-0.00378	-0.0055	0.00144	-0.0032	-0.00048	-0.00281
1776.12	0.00456	-0.00303	-0.00471	0.0035	-0.00091	0.00181	0.00047
1774.19	0.00414	-0.00436	-0.00657	0.00504	0.00066	0.00338	0.00373
1772.26	0.00392	-0.00481	-0.00735	0.00749	0.00325	0.00597	0.00803
1770.33	0.00459	-0.00111	-0.00288	0.01098	0.00724	0.00996	0.01221
1768.4	0.00551	0.00358	0.00297	0.01373	0.01051	0.01323	0.01471
1766.48	0.00616	0.00685	0.00705	0.01564	0.01276	0.01548	0.01641
1764.55	0.0063	0.00768	0.00809	0.01648	0.01368	0.0164	0.01738
1762.62	0.00603	0.00665	0.00677	0.0165	0.01359	0.01631	0.01776
1760.69	0.00584	0.00641	0.00633	0.01682	0.01381	0.01653	0.01817
1758.76	0.00595	0.0071	0.0071	0.01742	0.01438	0.0171	0.01861
1756.83	0.00615	0.00792	0.00809	0.01818	0.01519	0.01791	0.01941
1754.9	0.00632	0.00867	0.00904	0.01889	0.01603	0.01875	0.02028
1752.98	0.00598	0.00716	0.00718	0.01834	0.01537	0.01809	0.01999
1751.05	0.00482	0.00276	0.00148	0.01643	0.01294	0.01566	0.01864
1749.12	0.00386	-0.00022	-0.00265	0.01531	0.01131	0.01403	0.01791
1747.19	0.00411	0.00128	-0.00087	0.01628	0.0123	0.01502	0.01865
1745.26	0.00477	0.00378	0.00246	0.01771	0.01402	0.01674	0.01978
1743.33	0.00532	0.00541	0.00477	0.01905	0.01567	0.01839	0.02125
1741.41	0.00573	0.00649	0.00632	0.02053	0.01742	0.02014	0.02318
1739.48	0.00599	0.00739	0.00756	0.02175	0.01877	0.02149	0.02461
1737.55	0.0061	0.00741	0.00773	0.02204	0.01908	0.0218	0.02486
1735.62	0.00581	0.00509	0.00502	0.02112	0.01803	0.02075	0.02427
1733.69	0.0052	0.00272	0.00182	0.0201	0.01658	0.0193	0.0235
1731.76	0.00537	0.00558	0.0048	0.02109	0.01736	0.02008	0.02354
1729.83	0.00618	0.01057	0.01069	0.02323	0.01973	0.02245	0.02454
1727.91	0.00701	0.01486	0.01592	0.02541	0.02223	0.02495	0.02592
1725.98	0.0074	0.01686	0.01834	0.02653	0.02345	0.02617	0.02652
1724.05	0.00737	0.01684	0.01816	0.02669	0.02347	0.02619	0.02641
1722.12	0.00715	0.0161	0.01704	0.02669	0.02325	0.02597	0.02636
1720.19	0.00656	0.01351	0.01368	0.02597	0.02217	0.02489	0.02601
1718.26	0.00518	0.00767	0.00617	0.0239	0.01932	0.02204	0.02475
1716.34	0.00419	0.00512	0.00246	0.02336	0.01803	0.02075	0.02409
1714.41	0.00516	0.01132	0.00986	0.02662	0.02143	0.02415	0.02585
1712.48	0.00639	0.01766	0.01768	0.02992	0.02517	0.02789	0.02801
1710.55	0.00704	0.02079	0.02153	0.03192	0.02741	0.03013	0.02958
1708.62	0.00709	0.02088	0.02156	0.03292	0.02833	0.03105	0.03074
1706.69	0.00676	0.01937	0.0195	0.03391	0.02906	0.03178	0.03244
1704.76	0.00663	0.01924	0.01913	0.03603	0.03123	0.03395	0.0355
1702.84	0.00676	0.02036	0.02048	0.03847	0.03401	0.03673	0.03878
1700.91	0.00654	0.02041	0.02052	0.04114	0.03696	0.03968	0.04294
1698.98	0.00614	0.02057	0.02041	0.04497	0.04098	0.0437	0.04874
1697.05	0.00671	0.02429	0.02489	0.04945	0.04589	0.04861	0.05417
1695.12	0.0085	0.0327	0.03551	0.05553	0.05311	0.05583	0.06068
1693.19	0.00998	0.03933	0.04394	0.06004	0.05866	0.06138	0.06548
1691.27	0.01045	0.04061	0.04573	0.06153	0.06055	0.06327	0.06756
1689.34	0.01031	0.03924	0.04423	0.06218	0.0613	0.06402	0.06941
1687.41	0.00993	0.03749	0.04212	0.06295	0.06211	0.06483	0.07169
1685.48	0.00902	0.03583	0.0394	0.06408	0.06299	0.06571	0.07401
1683.55	0.00805	0.03908	0.04142	0.06809	0.06633	0.06905	0.07688
1681.62	0.00855	0.04805	0.05097	0.07362	0.07139	0.07411	0.0787
1679.69	0.0093	0.05595	0.05974	0.07799	0.07531	0.07803	0.07934
1677.77	0.00945	0.06228	0.06616	0.08196	0.07852	0.08124	0.07977
1675.84	0.00885	0.06786	0.07082	0.08613	0.0815	0.08422	0.08017
1673.91	0.00802	0.07311	0.07479	0.0905	0.08448	0.0872	0.0809
1671.98	0.00753	0.07562	0.07646	0.09343	0.0865	0.08922	0.08247
1670.05	0.00724	0.07732	0.07791	0.09644	0.08949	0.09221	0.08712
1668.12	0.00786	0.08335	0.08534	0.10183	0.09628	0.099	0.09577
1666.2	0.00878	0.08816	0.09178	0.10571	0.10179	0.10451	0.10273
1664.27	0.00898	0.08849	0.09259	0.10736	0.10471	0.10743	0.10842
1662.34	0.00892	0.08825	0.09257	0.10941	0.10813	0.11085	0.1161
1660.41	0.00946	0.09042	0.09569	0.11236	0.11247	0.11519	0.12375
1658.48	0.00992	0.09121	0.09718	0.11396	0.11496	0.11768	0.12836
1656.55	0.00956	0.08801	0.09364	0.11349	0.1148	0.11752	0.13057
1654.62	0.00851	0.08143	0.08581	0.11203	0.11326	0.11598	0.13261
1652.7	0.00818	0.07834	0.08235	0.11298	0.11447	0.11719	0.13763
1650.77	0.00893	0.07998	0.08496	0.11365	0.11559	0.11831	0.13881
1648.84	0.00895	0.07652	0.0813	0.11085	0.11259	0.11531	0.13581
1646.91	0.00906	0.0726	0.07728	0.10781	0.10948	0.1122	0.13294
1644.98	0.01031	0.0757	0.08207	0.10744	0.10983	0.11255	0.13131
1643.05	0.01139	0.07794	0.08561	0.10628	0.10918	0.1119	0.12857
1641.13	0.01179	0.07569	0.0835	0.10327	0.10634	0.10906	0.12489
1639.2	0.01148	0.06971	0.07677	0.09902	0.10207	0.10479	0.12094
1637.27	0.01061	0.06108	0.06701	0.09372	0.09673	0.09945	0.11675
1635.34	0.01071	0.05645	0.06294	0.08929	0.09276	0.09548	0.11246
1633.41	0.01222	0.05832	0.06687	0.08752	0.0915	0.09422	0.10883
1631.48	0.01322	0.05789	0.06742	0.08531	0.08929	0.09201	0.10498
1629.55	0.01344	0.05389	0.06333	0.08156	0.08523	0.08795	0.10024
1627.63	0.01315	0.04884	0.05778	0.07726	0.08049	0.08321	0.09527
1625.7	0.01256	0.04448	0.05285	0.07339	0.07607	0.07879	0.09083
1623.77	0.01191	0.04072	0.04839	0.06961	0.07168	0.0744	0.08625
1621.84	0.01183	0.03918	0.04667	0.06671	0.06858	0.0713	0.08217
1619.91	0.01198	0.03814	0.04577	0.06492	0.06687	0.06959	0.07984
1617.98	0.01162	0.03494	0.0422	0.06276	0.06459	0.06731	0.07799
1616.06	0.01113	0.03305	0.03993	0.06031	0.06184	0.06456	0.07494
1614.13	0.01131	0.03455	0.04175	0.05858	0.06	0.06272	0.0713
1612.2	0.01139	0.03462	0.04188	0.05657	0.05787	0.06059	0.06786
1610.27	0.01107	0.03247	0.0392	0.05395	0.05487	0.05759	0.06443
1608.34	0.01081	0.03038	0.03665	0.05159	0.05217	0.05489	0.06146
1606.41	0.01078	0.02972	0.03595	0.05012	0.05065	0.05337	0.05933
1604.48	0.0107	0.02927	0.0355	0.049	0.04948	0.0522	0.05745
1602.56	0.01047	0.02877	0.03481	0.04807	0.04836	0.05108	0.0557
1600.63	0.01044	0.02901	0.03499	0.04767	0.04788	0.0506	0.05459
1598.7	0.01049	0.02908	0.03508	0.04727	0.04753	0.05025	0.05395
1596.77	0.01045	0.02783	0.0338	0.04644	0.04675	0.04947	0.05365
1594.84	0.01045	0.02626	0.03231	0.0458	0.04629	0.04901	0.05424
1592.91	0.01058	0.02566	0.03201	0.04571	0.04662	0.04934	0.05554
1590.99	0.0107	0.02567	0.03228	0.04562	0.047	0.04972	0.0566
1589.06	0.01073	0.02592	0.03259	0.04535	0.04703	0.04975	0.05709
1587.13	0.01058	0.02639	0.03289	0.045	0.04669	0.04941	0.05696
1585.2	0.01034	0.02659	0.03276	0.04438	0.04581	0.04853	0.05607
1583.27	0.01002	0.02626	0.03196	0.04343	0.04453	0.04725	0.05473
1581.34	0.00964	0.02501	0.03014	0.0421	0.04293	0.04565	0.05338
1579.41	0.00898	0.02193	0.02621	0.04022	0.04072	0.04344	0.05212
1577.49	0.00796	0.01724	0.02031	0.03807	0.03814	0.04086	0.05118
1575.56	0.00746	0.01574	0.01819	0.0371	0.03685	0.03957	0.05033
1573.63	0.00777	0.01776	0.0205	0.03675	0.03634	0.03906	0.04845
1571.7	0.0076	0.01713	0.01961	0.03516	0.03434	0.03706	0.04567
1569.77	0.00694	0.01488	0.01647	0.03287	0.03134	0.03406	0.04228
1567.84	0.00668	0.01525	0.01639	0.03166	0.02948	0.0322	0.03929
1565.92	0.00671	0.01637	0.01743	0.03111	0.02861	0.03133	0.03723
1563.99	0.00652	0.01585	0.01661	0.03031	0.02758	0.0303	0.03567
1562.06	0.006	0.01318	0.01332	0.029	0.02602	0.02874	0.0345
1560.13	0.00456	0.00685	0.00554	0.027	0.02354	0.02626	0.03427
1558.2	0.00318	0.00257	-0.00011	0.02714	0.02341	0.02613	0.03695
1556.27	0.00414	0.00767	0.00597	0.02943	0.02634	0.02906	0.0386
1554.34	0.00516	0.01206	0.01146	0.03056	0.02806	0.03078	0.03864
1552.42	0.00571	0.01449	0.01444	0.03103	0.02875	0.03147	0.0384
1550.49	0.00592	0.01556	0.01569	0.03132	0.02906	0.03178	0.03848
1548.56	0.00606	0.01631	0.0166	0.03196	0.02985	0.03257	0.03945
1546.63	0.00569	0.01471	0.01457	0.03145	0.02935	0.03207	0.03963
1544.7	0.00414	0.00865	0.00679	0.02887	0.02626	0.02898	0.03827
1542.77	0.00197	0.0003	-0.00381	0.02625	0.02298	0.0257	0.03787
1540.84	0.00137	-0.00242	-0.00722	0.02757	0.0243	0.02702	0.04146
1538.92	0.00366	0.008	0.00561	0.0332	0.03069	0.03341	0.0458
1536.99	0.0051	0.0151	0.01437	0.03537	0.03322	0.03594	0.04574
1535.06	0.00509	0.0157	0.01499	0.03482	0.03251	0.03523	0.04411
1533.13	0.00496	0.016	0.01511	0.03468	0.03223	0.03495	0.04332
1531.2	0.00546	0.01856	0.01821	0.03572	0.0335	0.03622	0.04367
1529.27	0.00557	0.01875	0.01843	0.03551	0.03336	0.03608	0.04312
1527.35	0.00486	0.01563	0.01443	0.03395	0.03145	0.03417	0.04172
1525.42	0.00406	0.01214	0.01013	0.0329	0.02991	0.03263	0.04119
1523.49	0.00344	0.00929	0.00678	0.03268	0.02924	0.03196	0.04167
1521.56	0.00294	0.0084	0.00544	0.03312	0.02939	0.03211	0.04241
1519.63	0.00301	0.01101	0.0082	0.03396	0.0304	0.03312	0.04269
1517.7	0.00323	0.01338	0.01088	0.03415	0.03083	0.03355	0.04225
1515.77	0.00382	0.01662	0.01482	0.0352	0.03225	0.03497	0.04272
1513.85	0.00459	0.01999	0.01898	0.03671	0.03413	0.03685	0.04362
1511.92	0.0045	0.01955	0.01829	0.03632	0.03364	0.03636	0.04294
1509.99	0.00318	0.01417	0.01133	0.03346	0.03011	0.03283	0.04043
1508.06	0.00122	0.00726	0.00233	0.03093	0.02665	0.02937	0.03923
1506.13	0.00234	0.01419	0.01052	0.03703	0.03322	0.03594	0.04608
1504.2	0.0049	0.026	0.02507	0.04342	0.04068	0.0434	0.05118
1502.28	0.00559	0.03008	0.0299	0.04508	0.04262	0.04534	0.05197
1500.35	0.00528	0.03062	0.03013	0.04584	0.04327	0.04599	0.05281
1498.42	0.00464	0.03126	0.03021	0.04811	0.0454	0.04812	0.05598
1496.49	0.0047	0.03735	0.03656	0.0547	0.0522	0.05492	0.06347
1494.56	0.00552	0.04721	0.0474	0.06337	0.06135	0.06407	0.07258
1492.63	0.00562	0.05375	0.05398	0.06996	0.06802	0.07074	0.07993
1490.7	0.00447	0.05949	0.05825	0.07831	0.07596	0.07868	0.09049
1488.78	0.00357	0.07564	0.07337	0.0978	0.09527	0.09799	0.11386
1486.85	0.00464	0.1019	0.10141	0.12385	0.12213	0.12485	0.14283
1484.92	0.0058	0.122	0.12344	0.142	0.14131	0.14403	0.16252
1482.99	0.00603	0.13004	0.13202	0.14888	0.14873	0.15145	0.17031
1481.06	0.00572	0.1269	0.1285	0.14505	0.14493	0.14765	0.1662
1479.13	0.00528	0.11728	0.11814	0.13483	0.13434	0.13706	0.15459
1477.21	0.00446	0.1049	0.10445	0.12271	0.12132	0.12404	0.14089
1475.28	0.00305	0.09215	0.08983	0.11156	0.10872	0.11144	0.12872
1473.35	0.00216	0.08519	0.08171	0.10595	0.10221	0.10493	0.12291
1471.42	0.00313	0.09037	0.08801	0.10929	0.10633	0.10905	0.12589
1469.49	0.00418	0.09589	0.09638	0.11451	0.11385	0.11567	0.13188
1467.56	0.00479	0.0981	0.09741	0.11456	0.11257	0.11529	0.13237
1465.63	0.0046	0.10349	0.10343	0.1209	0.11948	0.1222	0.13859
1463.71	0.00459	0.10658	0.10663	0.12421	0.12316	0.12588	0.14252
1461.78	0.00444	0.10701	0.10688	0.12446	0.12328	0.126	0.14243
1459.85	0.00324	0.1011	0.0995	0.12058	0.11848	0.1212	0.13867
1457.92	0.00142	0.08955	0.08557	0.11262	0.10919	0.11191	0.13095
1455.99	0.00181	0.08342	0.07967	0.10422	0.10086	0.10358	0.1204
1454.06	0.00329	0.08274	0.08071	0.09847	0.09588	0.0986	0.11197
1452.14	0.00405	0.07947	0.07822	0.09233	0.09012	0.09284	0.10417
1450.21	0.0043	0.07378	0.07261	0.08566	0.08352	0.08624	0.09647
1448.28	0.00426	0.06799	0.06678	0.07968	0.07742	0.08014	0.08969
1446.35	0.00442	0.06562	0.06478	0.07639	0.07409	0.07681	0.08548
1444.42	0.00477	0.06379	0.06342	0.0742	0.07187	0.07459	0.08328
1442.49	0.00498	0.06115	0.06093	0.07079	0.06727	0.06999	0.07892
1440.56	0.0049	0.05599	0.05558	0.0648	0.06202	0.06474	0.07213
1438.64	0.00445	0.05011	0.04907	0.06012	0.05696	0.05968	0.06578
1436.71	0.00384	0.04429	0.04239	0.05528	0.05168	0.0544	0.06008
1434.78	0.00395	0.04259	0.04066	0.05278	0.04903	0.05175	0.05647
1432.85	0.00438	0.04232	0.04076	0.05172	0.04798	0.0507	0.05486
1430.92	0.00456	0.0412	0.0398	0.05068	0.04696	0.04968	0.05392
1428.99	0.00478	0.041	0.0399	0.05036	0.0468	0.04952	0.05385
1427.07	0.00499	0.04134	0.04051	0.05035	0.04696	0.04968	0.05388
1425.14	0.00487	0.04046	0.03946	0.04983	0.04644	0.04916	0.05339
1423.21	0.00465	0.0394	0.03814	0.04957	0.04609	0.04881	0.0532
1421.28	0.00442	0.03832	0.03678	0.04948	0.04575	0.04847	0.05304
1419.35	0.00385	0.03682	0.03456	0.04899	0.04487	0.04759	0.05235
1417.42	0.00389	0.03878	0.03656	0.05012	0.04594	0.04866	0.05287
1415.49	0.00474	0.04306	0.04191	0.05239	0.04846	0.05118	0.05425
1413.57	0.00537	0.04538	0.04497	0.05358	0.0497	0.05242	0.05459
1411.64	0.00568	0.04584	0.04571	0.0538	0.04979	0.05251	0.0542
1409.71	0.00592	0.04596	0.04606	0.0539	0.0499	0.05262	0.0542
1407.78	0.00596	0.0456	0.04575	0.0538	0.04983	0.05255	0.05442
1405.85	0.00572	0.04453	0.04445	0.05342	0.04939	0.05211	0.05451
1403.92	0.0056	0.0445	0.04447	0.05378	0.04981	0.05253	0.05534
1402	0.00559	0.04483	0.04497	0.05437	0.05058	0.0533	0.05655
1400.07	0.00516	0.04365	0.04327	0.05431	0.05049	0.05321	0.05748
1398.14	0.00442	0.04247	0.04109	0.0547	0.05073	0.05345	0.05887
1396.21	0.00411	0.04429	0.04249	0.0574	0.05348	0.0562	0.06207
1394.28	0.0047	0.05095	0.04985	0.06367	0.06005	0.06277	0.06844
1392.35	0.00568	0.06005	0.06005	0.07158	0.06818	0.0709	0.07615
1390.42	0.00606	0.06726	0.06763	0.07843	0.07498	0.0777	0.08292
1388.5	0.00559	0.07365	0.07364	0.0858	0.08224	0.08496	0.09091
1386.57	0.00511	0.08344	0.0833	0.09644	0.09312	0.09584	0.10316
1384.64	0.00543	0.09563	0.09619	0.10832	0.10569	0.10841	0.11707
1382.71	0.006	0.10607	0.10725	0.11857	0.11675	0.11947	0.12958
1380.78	0.00628	0.11409	0.11542	0.12726	0.12603	0.12875	0.1406
1378.85	0.00603	0.11883	0.12001	0.13303	0.13199	0.13471	0.14819
1376.93	0.00534	0.11736	0.11798	0.13259	0.13125	0.13397	0.14858
1375	0.0047	0.1077	0.10741	0.12323	0.12114	0.12386	0.13829
1373.07	0.00467	0.0941	0.09347	0.10787	0.10527	0.10799	0.12016
1371.14	0.00495	0.08207	0.08157	0.0934	0.09066	0.09338	0.10281
1369.21	0.00508	0.07211	0.07166	0.08193	0.079	0.08172	0.08918
1367.28	0.00514	0.0652	0.06486	0.07438	0.07129	0.07401	0.08024
1365.35	0.005	0.06044	0.05993	0.07004	0.06674	0.06946	0.07523
1363.43	0.00463	0.0564	0.05537	0.06727	0.06368	0.0664	0.07238
1361.5	0.00482	0.05557	0.05477	0.0669	0.06338	0.0661	0.07232
1359.57	0.00556	0.05744	0.05764	0.06805	0.06501	0.06773	0.07387
1357.64	0.00607	0.0583	0.05917	0.06857	0.06596	0.06868	0.07479
1355.71	0.00636	0.0581	0.05927	0.06874	0.06649	0.06921	0.07552
1353.78	0.00657	0.05856	0.06008	0.06962	0.06779	0.07051	0.07715
1351.86	0.00658	0.0596	0.06145	0.07099	0.06946	0.07218	0.07928
1349.93	0.00647	0.06012	0.06211	0.07182	0.07048	0.0732	0.08072
1348	0.00651	0.05996	0.06203	0.07173	0.07058	0.0733	0.08099
1346.07	0.00671	0.05915	0.06131	0.07079	0.06979	0.07251	0.08012
1344.14	0.00665	0.05714	0.05903	0.0689	0.06788	0.0706	0.07806
1342.21	0.006	0.05294	0.05388	0.0655	0.06416	0.06688	0.07441
1340.28	0.00521	0.0475	0.04734	0.06122	0.05938	0.0621	0.06994
1338.36	0.00533	0.04517	0.0451	0.05904	0.05716	0.05988	0.06767
1336.43	0.00623	0.04661	0.04769	0.0596	0.0582	0.06092	0.06814
1334.5	0.00696	0.04809	0.05014	0.06034	0.05939	0.06211	0.06888
1332.57	0.00734	0.0483	0.05089	0.0603	0.05954	0.06226	0.06901
1330.64	0.0075	0.04797	0.05085	0.05996	0.05923	0.06195	0.0689
1328.71	0.00752	0.04778	0.05074	0.05978	0.05904	0.06176	0.06884
1326.79	0.00758	0.04772	0.05066	0.05972	0.05898	0.0617	0.06879
1324.86	0.00763	0.04742	0.05029	0.05946	0.05867	0.06139	0.06847
1322.93	0.00745	0.04659	0.04923	0.05875	0.05779	0.06051	0.06764
1321	0.00708	0.0452	0.04734	0.05761	0.05636	0.05908	0.06633
1319.07	0.00673	0.04411	0.04575	0.05662	0.05512	0.05784	0.06519
1317.14	0.00648	0.04426	0.04571	0.05632	0.05484	0.05756	0.06484
1315.21	0.0063	0.04498	0.04641	0.05646	0.05509	0.05781	0.06494
1313.29	0.00628	0.04576	0.04717	0.05689	0.05555	0.05827	0.06527
1311.36	0.00649	0.04678	0.04836	0.05765	0.05634	0.05906	0.06599
1309.43	0.00682	0.04741	0.04929	0.05817	0.05696	0.05968	0.06661
1307.5	0.00713	0.04725	0.04932	0.05813	0.05708	0.0598	0.06679
1305.57	0.00734	0.04679	0.04893	0.05781	0.05698	0.0597	0.06673
1303.64	0.00741	0.04638	0.04856	0.05746	0.0568	0.05952	0.0666
1301.72	0.00743	0.04605	0.04835	0.05729	0.05659	0.05931	0.0665
1299.79	0.00747	0.04572	0.04824	0.05729	0.05643	0.05915	0.06643
1297.86	0.00758	0.04539	0.04809	0.05737	0.05641	0.05913	0.06645
1295.93	0.00776	0.04528	0.04811	0.05758	0.05669	0.05941	0.06676
1294	0.00789	0.0454	0.04832	0.05784	0.05716	0.05988	0.06729
1292.07	0.00788	0.04543	0.04836	0.05801	0.05747	0.06019	0.06778
1290.14	0.00782	0.0454	0.04829	0.05822	0.05771	0.06043	0.06835
1288.22	0.00777	0.04577	0.04864	0.05872	0.05823	0.06095	0.06916
1286.29	0.00775	0.04663	0.04954	0.05948	0.05903	0.06175	0.06997
1284.36	0.00775	0.04745	0.05036	0.06006	0.05964	0.06236	0.07038
1282.43	0.0077	0.04785	0.05063	0.06023	0.05975	0.06247	0.07038
1280.5	0.00762	0.04796	0.05054	0.06013	0.05954	0.06226	0.07017
1278.57	0.00754	0.04787	0.05034	0.05985	0.05925	0.06197	0.06984
1276.65	0.00745	0.0475	0.04999	0.05934	0.05884	0.06156	0.06932
1274.72	0.00734	0.04677	0.04928	0.05859	0.05815	0.06087	0.06844
1272.79	0.00728	0.04583	0.04823	0.05775	0.05726	0.05998	0.06729
1270.86	0.00734	0.04521	0.04748	0.05718	0.05651	0.05923	0.0663
1268.93	0.00736	0.04523	0.04747	0.05694	0.05607	0.05879	0.0657
1267	0.00734	0.04539	0.04773	0.05678	0.05582	0.05854	0.06528
1265.07	0.00739	0.04529	0.04774	0.05665	0.05569	0.05841	0.06494
1263.15	0.0074	0.04505	0.04749	0.05661	0.05564	0.05836	0.06481
1261.22	0.00734	0.04511	0.04747	0.05685	0.05584	0.05856	0.06512
1259.29	0.0073	0.04613	0.04842	0.05786	0.05684	0.05956	0.06618
1257.36	0.0073	0.04807	0.05032	0.05968	0.05861	0.06133	0.06782
1255.43	0.00726	0.05005	0.05224	0.06151	0.06034	0.06306	0.06941
1253.5	0.00708	0.05142	0.05352	0.06265	0.06138	0.0641	0.07052
1251.57	0.00685	0.05201	0.05399	0.063	0.06165	0.06437	0.07097
1249.65	0.00679	0.05175	0.05366	0.06263	0.0613	0.06402	0.07073
1247.72	0.00689	0.0507	0.05267	0.06163	0.06042	0.06314	0.07003
1245.79	0.00706	0.04925	0.05144	0.06042	0.05932	0.06204	0.06927
1243.86	0.00727	0.04808	0.05054	0.05956	0.05863	0.06135	0.06892
1241.93	0.00747	0.0476	0.05021	0.05927	0.05861	0.06133	0.06913
1240	0.00745	0.04763	0.0502	0.05935	0.0589	0.06162	0.06962
1238.08	0.00725	0.04783	0.05033	0.05955	0.05919	0.06191	0.0701
1236.15	0.00713	0.04803	0.05059	0.05983	0.05954	0.06226	0.07056
1234.22	0.00719	0.04811	0.05078	0.06006	0.05985	0.06257	0.07095
1232.29	0.00736	0.04799	0.05073	0.0601	0.05995	0.06267	0.0711
1230.36	0.00749	0.04783	0.05056	0.06004	0.05999	0.06271	0.07105
1228.43	0.00751	0.0478	0.05054	0.06014	0.06018	0.0629	0.07107
1226.5	0.00752	0.04793	0.05071	0.06047	0.06047	0.06319	0.07129
1224.58	0.0076	0.04818	0.05095	0.06081	0.06071	0.06343	0.0715
1222.65	0.00772	0.04836	0.05109	0.06087	0.06064	0.06336	0.07142
1220.72	0.0078	0.04832	0.05102	0.06065	0.06027	0.06299	0.07102
1218.79	0.00779	0.04818	0.05087	0.06033	0.05994	0.06266	0.07049
1216.86	0.00766	0.04807	0.05083	0.06011	0.05976	0.06248	0.07
1214.93	0.00754	0.04801	0.05088	0.06014	0.05962	0.06234	0.06968
1213.01	0.00753	0.04822	0.05106	0.06038	0.05956	0.06228	0.06958
1211.08	0.00752	0.04885	0.05154	0.06066	0.05968	0.0624	0.06955
1209.15	0.00743	0.04969	0.05216	0.06081	0.05986	0.06258	0.06931
1207.22	0.00731	0.05034	0.05249	0.06088	0.05986	0.06258	0.06888
1205.29	0.00726	0.05055	0.0525	0.06094	0.0597	0.06242	0.06856
1203.36	0.00727	0.05035	0.05235	0.06092	0.05957	0.06229	0.06849
1201.43	0.00731	0.05009	0.05222	0.06081	0.05953	0.06225	0.06865

## Sheet: Supplementary Fig. 1
2theta (degree)	Intensity (arb. units)
	Cs0.7Ti1.825O4	H0.7Ti1.825O4	Ti0.91O2-SL	Cu-Ti-VO/Ti0.91O2-SL
5.02	73	82	352	8
5.04	78	80	433	8
5.06	81	76	465	8
5.08	82	57	512	0
5.1	81	59	449	41
5.12	87	76	481	0
5.14	91	71	401	0
5.16	88	69	432	19
5.18	74	68	528	28
5.2	57	59	496	14
5.22	67	67	513	0
5.24	82	79	432	0
5.26	77	83	465	43
5.28	80	83	545	23
5.3	70	98	544	0
5.32	67	82	512	0
5.34	80	67	545	0
5.36	74	67	625	25
5.38	58	57	544	17
5.4	66	64	432	21
5.42	72	72	577	8
5.44	87	69	529	0
5.46	81	59	672	0
5.48	58	62	481	34
5.5	43	58	449	0
5.52	50	65	513	0
5.54	51	58	640	0
5.56	53	68	480	14
5.58	47	67	609	24
5.6	40	57	497	23
5.62	50	61	481	10
5.64	57	72	465	16
5.66	63	53	448	0
5.68	63	65	448	0
5.7	46	72	496	39
5.72	34	67	401	40
5.74	53	61	384	19
5.76	54	77	385	0
5.78	57	75	353	45
5.8	52	99	464	7
5.82	43	112	465	31
5.84	47	93	496	0
5.86	70	77	352	8
5.88	67	60	337	0
5.9	70	64	353	53
5.92	58	59	337	0
5.94	52	62	385	0
5.96	58	62	384	28
5.98	73	69	320	75
6	60	57	304	23
6.02	59	81	288	38
6.04	53	74	321	33
6.06	39	84	161	36
6.08	51	87	208	21
6.1	72	83	225	28
6.12	61	71	193	0
6.14	71	86	241	52
6.16	72	78	129	18
6.18	61	69	177	18
6.2	43	76	128	0
6.22	52	86	177	26
6.24	43	85	97	45
6.26	48	87	145	44
6.28	55	61	112	54
6.3	62	27	97	53
6.32	50	32	145	10
6.34	68	44	113	40
6.36	66	72	144	30
6.38	59	87	49	20
6.4	55	94	64	39
6.42	73	90	97	0
6.44	74	93	65	76
6.46	67	71	81	46
6.48	57	72	97	14
6.5	56	56	49	28
6.52	46	40	81	9
6.54	60	57	81	31
6.56	66	79	96	7
6.58	63	79	65	60
6.6	56	69	48	10
6.62	53	53	64	3
6.64	42	28	64	20
6.66	53	27	97	12
6.68	58	50	81	31
6.7	66	67	65	53
6.72	65	78	32	14
6.74	55	87	97	45
6.76	39	87	81	2
6.78	56	74	64	50
6.8	39	74	48	1
6.82	55	49	97	36
6.84	65	50	81	22
6.86	68	40	97	43
6.88	54	50	33	48
6.9	51	62	64	17
6.92	31	69	80	30
6.94	33	62	81	39
6.96	36	65	49	20
6.98	45	57	48	43
7	48	63	64	34
7.02	44	65	81	7
7.04	41	69	112	35
7.06	35	77	64	7
7.08	32	77	96	64
7.1	47	64	64	41
7.12	59	45	81	5
7.14	71	33	64	51
7.16	69	32	64	30
7.18	69	36	65	9
7.2	60	36	97	19
7.22	58	47	96	29
7.24	56	42	81	41
7.26	59	47	64	5
7.28	49	44	81	52
7.3	49	36	64	30
7.32	41	22	49	24
7.34	38	32	33	28
7.36	42	41	33	27
7.38	39	42	80	12
7.4	30	48	96	19
7.42	31	58	32	77
7.44	36	51	65	34
7.46	34	61	49	27
7.48	42	61	48	27
7.5	44	48	32	27
7.52	42	48	49	12
7.54	39	63	80	49
7.56	39	55	80	32
7.58	44	50	16	24
7.6	53	37	65	44
7.62	53	37	64	66
7.64	61	39	64	57
7.66	55	50	64	75
7.68	58	55	17	20
7.7	76	56	49	30
7.72	77	58	161	26
7.74	65	61	64	27
7.76	56	51	64	28
7.78	42	29	48	12
7.8	40	25	17	19
7.82	33	39	48	78
7.84	31	50	80	71
7.86	38	57	65	38
7.88	45	56	17	6
7.9	43	50	65	6
7.92	50	60	81	37
7.94	41	78	64	7
7.96	40	93	80	70
7.98	45	81	96	6
8	40	61	48	38
8.02	34	58	49	37
8.04	42	56	64	2
8.06	47	75	49	24
8.08	48	93	33	5
8.1	55	87	49	55
8.12	46	76	49	14
8.14	35	66	97	50
8.16	35	47	80	34
8.18	36	52	65	30
8.2	48	66	48	42
8.22	64	76	64	6
8.24	65	80	49	55
8.26	51	80	65	31
8.28	49	65	113	42
8.3	41	60	65	38
8.32	39	63	16	54
8.34	37	68	64	0
8.36	22	67	80	24
8.38	22	72	64	0
8.4	45	64	17	57
8.42	54	63	48	46
8.44	66	58	48	19
8.46	71	60	48	32
8.48	57	62	96	27
8.5	57	54	64	28
8.52	58	58	80	13
8.54	51	64	33	68
8.56	44	79	48	25
8.58	35	92	48	29
8.6	44	81	32	60
8.62	51	54	113	13
8.64	62	37	32	50
8.66	60	23	32	36
8.68	45	38	49	41
8.7	37	92	80	23
8.72	36	108	32	14
8.74	25	122	48	4
8.76	33	121	64	25
8.78	30	120	32	64
8.8	42	106	64	45
8.82	59	115	48	19
8.84	64	104	33	49
8.86	57	81	80	68
8.88	50	78	65	63
8.9	43	116	48	41
8.92	43	136	49	5
8.94	50	171	113	38
8.96	50	197	49	25
8.98	53	164	33	45
9	46	169	33	38
9.02	59	186	49	56
9.04	53	168	33	16
9.06	39	189	65	32
9.08	38	221	33	17
9.1	39	252	80	49
9.12	45	313	65	5
9.14	51	365	65	86
9.16	50	332	65	29
9.18	34	321	49	9
9.2	33	373	97	70
9.22	30	400	49	77
9.24	59	472	32	38
9.26	56	559	49	37
9.28	55	635	81	41
9.3	45	786	65	23
9.32	29	973	64	47
9.34	16	1010	48	5
9.36	31	1124	81	53
9.38	25	1234	49	5
9.4	29	1311	48	6
9.42	40	1394	81	90
9.44	40	1392	64	38
9.46	38	1201	80	36
9.48	39	1031	49	57
9.5	33	798	64	34
9.52	37	557	65	57
9.54	40	394	65	49
9.56	45	296	97	18
9.58	40	224	49	0
9.6	48	205	97	90
9.62	51	158	81	39
9.64	53	144	81	35
9.66	42	137	33	10
9.68	45	128	81	21
9.7	37	110	81	35
9.72	40	90	96	43
9.74	35	81	113	88
9.76	29	70	65	6
9.78	32	67	48	1
9.8	43	65	64	58
9.82	55	68	80	22
9.84	51	75	65	60
9.86	41	74	64	19
9.88	30	65	65	13
9.9	29	64	49	37
9.92	46	70	97	77
9.94	56	77	32	58
9.96	66	84	96	45
9.98	69	72	80	51
10	59	57	96	3
10.02	52	47	129	52
10.04	60	55	80	9
10.06	45	45	81	19
10.08	47	54	129	3
10.1	46	68	128	41
10.12	42	63	80	12
10.14	58	56	113	34
10.16	69	47	65	46
10.18	80	51	144	38
10.2	79	71	64	55
10.22	75	81	112	35
10.24	81	78	81	55
10.26	69	55	65	3
10.28	67	36	96	20
10.3	64	40	144	84
10.32	57	42	65	11
10.34	55	41	65	11
10.36	73	40	113	22
10.38	54	39	128	67
10.4	54	39	97	18
10.42	35	42	128	28
10.44	36	28	96	32
10.46	42	38	96	44
10.48	39	41	129	7
10.5	39	61	96	35
10.52	43	57	145	31
10.54	34	57	113	27
10.56	39	42	128	78
10.58	56	43	80	24
10.6	52	50	97	40
10.62	60	61	144	58
10.64	58	46	113	26
10.66	50	41	113	41
10.68	45	23	81	25
10.7	45	27	80	29
10.72	37	42	65	14
10.74	25	62	65	35
10.76	22	55	129	30
10.78	13	59	80	77
10.8	29	51	96	52
10.82	35	54	145	13
10.84	39	63	112	15
10.86	45	73	144	20
10.88	51	67	113	50
10.9	47	63	129	8
10.92	52	55	97	81
10.94	55	56	113	0
10.96	51	59	113	29
10.98	55	57	64	18
11	57	53	96	1
11.02	55	43	113	24
11.04	43	48	145	68
11.06	32	55	128	3
11.08	20	67	145	0
11.1	28	65	129	59
11.12	30	45	64	9
11.14	38	39	80	61
11.16	45	46	96	24
11.18	35	50	97	0
11.2	30	63	33	88
11.22	36	56	81	2
11.24	36	45	48	26
11.26	36	61	113	20
11.28	32	63	64	17
11.3	29	79	129	51
11.32	30	82	113	16
11.34	56	72	144	13
11.36	77	67	81	84
11.38	73	65	113	17
11.4	63	55	97	5
11.42	44	50	64	23
11.44	31	43	65	4
11.46	37	34	81	54
11.48	55	44	97	17
11.5	60	47	97	44
11.52	60	58	80	59
11.54	53	49	112	18
11.56	50	41	80	56
11.58	33	33	64	24
11.6	38	30	64	7
11.62	37	31	65	68
11.64	36	47	129	71
11.66	43	51	112	24
11.68	46	60	97	20
11.7	49	63	80	33
11.72	51	51	112	16
11.74	44	41	64	31
11.76	40	48	65	0
11.78	30	37	80	67
11.8	20	45	81	10
11.82	13	56	144	25
11.84	29	52	81	3
11.86	36	49	176	36
11.88	41	56	80	0
11.9	46	46	80	51
11.92	40	48	81	62
11.94	32	52	65	15
11.96	31	45	64	72
11.98	25	32	65	21
12	26	30	65	36
12.02	34	36	81	13
12.04	30	56	64	15
12.06	43	63	65	52
12.08	37	66	129	27
12.1	33	51	65	8
12.12	41	32	129	18
12.14	42	33	49	35
12.16	38	35	32	29
12.18	39	37	80	41
12.2	29	50	81	0
12.22	37	68	97	31
12.24	45	77	49	50
12.26	45	76	96	23
12.28	50	58	33	40
12.3	38	33	80	27
12.32	19	28	48	10
12.34	24	40	112	33
12.36	37	45	48	64
12.38	45	50	48	18
12.4	54	68	65	36
12.42	50	60	64	28
12.44	42	50	65	0
12.46	32	43	49	35
12.48	27	21	49	3
12.5	19	30	48	48
12.52	19	51	112	62
12.54	26	57	64	13
12.56	41	40	80	5
12.58	41	36	48	21
12.6	37	40	33	67
12.62	31	58	49	4
12.64	31	71	97	52
12.66	28	75	48	60
12.68	33	60	48	48
12.7	28	52	97	20
12.72	34	47	80	7
12.74	24	43	32	18
12.76	31	38	81	67
12.78	31	30	16	38
12.8	30	31	64	21
12.82	31	28	16	25
12.84	31	43	96	45
12.86	26	68	80	9
12.88	30	75	33	25
12.9	29	70	48	33
12.92	34	71	33	41
12.94	42	50	32	27
12.96	46	45	16	54
12.98	45	36	49	38
13	37	38	32	32
13.02	34	35	49	11
13.04	32	49	49	59
13.06	34	39	33	0
13.08	35	54	33	6
13.1	26	47	48	55
13.12	27	54	33	45
13.14	29	48	32	0
13.16	22	43	65	73
13.18	33	26	64	44
13.2	33	36	16	40
13.22	24	35	32	34
13.24	33	35	81	4
13.26	31	45	48	27
13.28	25	49	17	2
13.3	44	42	48	0
13.32	53	34	32	38
13.34	52	33	48	49
13.36	63	37	49	19
13.38	59	48	80	20
13.4	45	56	33	3
13.42	36	47	49	31
13.44	29	48	49	0
13.46	31	39	48	44
13.48	36	39	80	63
13.5	40	28	48	14
13.52	24	37	49	47
13.54	33	32	65	9
13.56	30	40	97	20
13.58	41	49	96	15
13.6	40	56	80	28
13.62	36	50	16	12
13.64	23	56	48	26
13.66	34	49	65	78
13.68	43	41	97	33
13.7	54	34	48	22
13.72	57	37	48	103
13.74	50	45	33	14
13.76	33	49	32	31
13.78	14	60	32	12
13.8	12	53	97	41
13.82	12	26	64	31
13.84	16	37	64	18
13.86	28	41	49	39
13.88	30	47	64	57
13.9	36	58	49	47
13.92	33	57	64	9
13.94	36	42	128	50
13.96	35	52	48	42
13.98	45	50	80	3
14	39	49	5	51
14.02	41	53	65	45
14.04	44	59	48	27
14.06	44	47	49	64
14.08	37	49	48	35
14.1	35	56	80	23
14.12	24	55	33	35
14.14	18	52	32	7
14.16	34	55	48	0
14.18	31	48	80	17
14.2	37	49	48	17
14.22	39	58	97	43
14.24	45	52	49	56
14.26	41	42	32	60
14.28	37	40	33	58
14.3	24	37	80	1
14.32	21	26	49	12
14.34	12	31	17	32
14.36	17	37	65	58
14.38	25	46	33	16
14.4	26	49	65	26
14.42	27	43	48	42
14.44	24	34	48	20
14.46	24	44	97	63
14.48	27	59	80	83
14.5	31	56	33	32
14.52	36	47	65	19
14.54	35	28	64	18
14.56	25	22	64	23
14.58	30	38	49	24
14.6	31	48	64	38
14.62	34	52	81	67
14.64	47	58	81	44
14.66	54	47	33	1
14.68	48	36	33	14
14.7	43	29	96	78
14.72	25	31	49	52
14.74	35	35	80	21
14.76	38	40	64	57
14.78	45	44	64	18
14.8	41	34	97	7
14.82	30	23	49	55
14.84	17	25	49	57
14.86	25	24	49	35
14.88	25	30	81	21
14.9	36	39	48	79
14.92	39	48	65	17
14.94	36	44	16	11
14.96	26	41	65	6
14.98	25	41	32	9
15	24	36	81	43
15.02	28	27	65	39
15.04	24	30	80	57
15.06	19	28	80	26
15.08	16	34	81	51
15.1	15	35	33	0
15.12	12	39	49	56
15.14	21	40	17	26
15.16	20	43	64	2
15.18	17	39	81	81
15.2	27	39	97	40
15.22	34	44	97	23
15.24	34	53	65	26
15.26	41	59	80	18
15.28	41	56	97	47
15.3	32	34	49	34
15.32	31	30	65	54
15.34	29	33	96	58
15.36	19	26	81	33
15.38	21	40	81	80
15.4	24	43	65	8
15.42	28	36	64	1
15.44	33	37	33	24
15.46	39	29	49	57
15.48	35	11	49	14
15.5	35	24	80	15
15.52	39	31	96	35
15.54	38	45	144	18
15.56	39	44	48	57
15.58	43	52	80	31
15.6	35	46	96	14
15.62	28	55	97	26
15.64	35	65	97	65
15.66	50	60	32	43
15.68	53	49	80	24
15.7	50	43	64	67
15.72	36	32	65	59
15.74	19	28	48	103
15.76	13	40	65	36
15.78	28	32	64	37
15.8	36	38	65	22
15.82	33	40	64	85
15.84	43	37	32	60
15.86	47	23	113	13
15.88	45	23	81	10
15.9	44	27	80	64
15.92	44	36	49	65
15.94	30	48	80	37
15.96	31	52	33	6
15.98	29	40	32	20
16	20	27	80	0
16.02	21	20	97	59
16.04	26	18	80	52
16.06	25	26	96	56
16.08	29	32	81	9
16.1	29	23	33	25
16.12	25	29	64	48
16.14	26	38	65	88
16.16	23	51	49	60
16.18	16	58	33	7
16.2	23	49	64	5
16.22	28	18	48	15
16.24	25	25	16	48
16.26	15	28	17	43
16.28	28	28	64	26
16.3	40	36	80	45
16.32	47	35	33	20
16.34	55	25	64	26
16.36	50	41	65	70
16.38	36	48	65	36
16.4	46	52	32	15
16.42	43	52	33	9
16.44	35	38	65	23
16.46	34	23	65	27
16.48	28	11	32	52
16.5	23	22	17	34
16.52	26	35	96	37
16.54	24	28	97	29
16.56	25	32	64	59
16.58	29	32	81	15
16.6	25	37	80	17
16.62	29	45	81	19
16.64	42	49	81	116
16.66	38	33	33	50
16.68	33	37	48	55
16.7	35	32	64	80
16.72	26	40	16	15
16.74	28	34	16	37
16.76	42	32	64	48
16.78	41	32	64	41
16.8	34	44	49	51
16.82	34	41	65	21
16.84	25	44	49	49
16.86	19	36	64	61
16.88	25	22	49	34
16.9	23	30	65	43
16.92	13	35	80	70
16.94	17	32	65	20
16.96	23	30	64	54
16.98	34	27	48	57
17	38	27	80	62
17.02	37	32	49	37
17.04	34	22	49	40
17.06	35	27	80	81
17.08	36	22	48	50
17.1	47	19	65	0
17.12	39	29	64	9
17.14	49	29	32	32
17.16	49	21	64	79
17.18	44	29	80	69
17.2	34	20	97	16
17.22	29	18	32	15
17.24	13	19	49	21
17.26	24	19	97	58
17.28	20	17	49	22
17.3	26	21	48	8
17.32	35	21	49	49
17.34	36	36	16	58
17.36	39	48	48	75
17.38	38	57	48	50
17.4	20	52	64	27
17.42	15	43	97	19
17.44	8	28	81	45
17.46	22	20	32	34
17.48	35	17	64	57
17.5	34	20	65	44
17.52	38	34	17	50
17.54	36	37	80	3
17.56	27	32	81	66
17.58	31	37	49	20
17.6	21	27	81	16
17.62	10	26	48	27
17.64	19	34	49	48
17.66	26	26	97	12
17.68	27	24	81	34
17.7	22	28	97	62
17.72	16	15	81	89
17.74	13	28	64	10
17.76	30	37	80	12
17.78	41	45	80	38
17.8	39	53	32	63
17.82	29	38	49	100
17.84	16	22	48	55
17.86	2	24	80	44
17.88	19	17	48	2
17.9	41	21	81	106
17.92	54	30	64	107
17.94	59	25	144	9
17.96	53	26	81	27
17.98	31	22	64	63
18	24	24	64	19
18.02	33	22	112	37
18.04	37	37	32	46
18.06	37	38	97	62
18.08	37	33	112	23
18.1	28	29	49	49
18.12	24	29	64	43
18.14	31	27	97	70
18.16	43	38	65	68
18.18	39	42	49	10
18.2	41	46	64	39
18.22	32	54	32	28
18.24	30	40	64	25
18.26	27	38	96	25
18.28	29	29	64	74
18.3	18	23	48	43
18.32	19	31	64	31
18.34	25	39	81	43
18.36	27	29	64	36
18.38	33	23	65	0
18.4	30	19	81	80
18.42	24	19	49	109
18.44	22	28	32	55
18.46	27	32	49	64
18.48	19	31	81	10
18.5	14	31	81	34
18.52	12	36	33	51
18.54	9	40	65	99
18.56	17	40	48	56
18.58	24	33	80	116
18.6	32	40	80	26
18.62	32	38	96	14
18.64	26	26	48	80
18.66	31	37	96	67
18.68	34	45	48	31
18.7	23	57	48	7
18.72	25	65	17	85
18.74	23	70	33	34
18.76	18	56	81	60
18.78	21	71	80	29
18.8	23	91	81	28
18.82	19	105	64	66
18.84	24	110	64	39
18.86	22	121	81	43
18.88	18	104	97	26
18.9	14	102	81	48
18.92	26	106	49	35
18.94	27	99	49	64
18.96	33	87	96	47
18.98	31	73	97	23
19	20	57	49	18
19.02	21	47	112	14
19.04	26	42	65	5
19.06	19	48	32	0
19.08	28	48	81	0
19.1	26	51	65	0
19.12	24	53	49	47
19.14	27	35	48	47
19.16	26	30	48	46
19.18	20	28	64	148
19.2	25	28	97	36
19.22	28	35	64	70
19.24	31	31	49	34
19.26	26	33	48	12
19.28	25	38	48	16
19.3	25	40	96	30
19.32	29	40	48	17
19.34	35	41	81	43
19.36	23	31	96	92
19.38	21	48	96	23
19.4	29	44	80	18
19.42	33	42	48	12
19.44	30	34	48	90
19.46	31	33	65	45
19.48	19	23	97	104
19.5	26	30	49	3
19.52	35	25	33	60
19.54	26	15	80	25
19.56	23	12	48	0
19.58	23	17	64	76
19.6	23	18	97	60
19.62	31	17	80	44
19.64	40	15	33	62
19.66	38	11	49	85
19.68	33	9	96	53
19.7	24	17	65	0
19.72	12	24	96	0
19.74	13	32	64	48
19.76	17	32	65	61
19.78	25	30	81	79
19.8	32	26	81	64
19.82	37	15	112	51
19.84	31	24	64	23
19.86	30	27	65	78
19.88	21	38	48	40
19.9	12	43	49	47
19.92	11	37	33	12
19.94	11	16	49	66
19.96	16	29	48	58
19.98	14	20	64	53
20	22	38	48	40
20.02	30	45	80	75
20.04	34	40	80	31
20.06	39	28	113	73
20.08	37	26	65	27
20.1	29	17	80	9
20.12	28	19	97	60
20.14	33	23	81	58
20.16	30	26	97	67
20.18	28	27	80	22
20.2	25	26	65	83
20.22	28	20	33	11
20.24	36	24	113	8
20.26	42	32	64	41
20.28	43	34	80	141
20.3	38	33	49	55
20.32	39	22	48	71
20.34	40	13	48	61
20.36	51	24	49	24
20.38	75	29	64	11
20.4	91	29	80	10
20.42	102	34	65	54
20.44	109	25	81	106
20.46	84	28	81	33
20.48	76	32	97	41
20.5	92	30	48	121
20.52	86	25	48	12
20.54	91	19	64	1
20.56	115	15	49	0
20.58	108	24	48	11
20.6	114	27	49	12
20.62	115	34	128	139
20.64	86	36	97	24
20.66	55	28	97	45
20.68	59	24	80	62
20.7	54	23	80	92
20.72	52	18	64	19
20.74	49	20	48	7
20.76	43	18	80	29
20.78	25	21	48	20
20.8	36	29	96	36
20.82	34	34	48	63
20.84	31	29	33	94
20.86	28	29	80	115
20.88	28	18	65	70
20.9	23	18	96	56
20.92	23	23	80	30
20.94	18	37	96	91
20.96	21	43	96	27
20.98	38	51	81	0
21	50	38	81	57
21.02	56	26	96	35
21.04	47	13	96	33
21.06	45	15	49	99
21.08	43	23	65	41
21.1	52	39	49	96
21.12	47	48	48	87
21.14	51	48	80	78
21.16	39	39	81	28
21.18	34	28	80	17
21.2	26	22	113	13
21.22	37	23	33	78
21.24	54	32	97	20
21.26	62	30	96	6
21.28	60	25	96	46
21.3	49	19	64	101
21.32	29	17	80	0
21.34	38	17	33	45
21.36	53	29	81	89
21.38	38	35	49	101
21.4	39	38	65	31
21.42	28	34	48	27
21.44	9	30	80	85
21.46	35	27	65	110
21.48	45	26	65	39
21.5	48	28	112	10
21.52	45	19	112	33
21.54	40	17	113	78
21.56	37	19	49	69
21.58	42	26	97	44
21.6	42	31	48	10
21.62	45	27	112	129
21.64	40	19	48	29
21.66	39	30	49	9
21.68	40	33	96	13
21.7	23	36	97	68
21.72	20	41	145	43
21.74	30	24	80	0
21.76	38	25	65	114
21.78	38	33	81	129
21.8	38	33	49	51
21.82	28	21	81	24
21.84	25	29	49	8
21.86	33	23	97	12
21.88	38	28	65	9
21.9	35	35	32	79
21.92	35	30	81	126
21.94	35	23	80	0
21.96	40	25	80	22
21.98	55	27	81	67
22	66	29	64	131
22.02	64	40	80	101
22.04	48	33	65	93
22.06	39	41	16	8
22.08	40	40	128	84
22.1	42	32	65	65
22.12	47	23	65	107
22.14	48	22	65	32
22.16	45	21	65	19
22.18	49	29	96	2
22.2	52	37	129	43
22.22	32	33	64	65
22.24	33	31	81	53
22.26	20	30	49	32
22.28	27	30	48	26
22.3	37	24	96	2
22.32	43	25	64	59
22.34	41	15	48	34
22.36	46	19	48	86
22.38	28	21	65	49
22.4	33	23	112	72
22.42	31	22	113	0
22.44	33	26	81	52
22.46	36	27	80	18
22.48	42	28	49	106
22.5	43	40	65	0
22.52	46	38	49	160
22.54	44	32	65	51
22.56	32	21	48	100
22.58	23	19	96	9
22.6	28	17	65	5
22.62	30	33	81	70
22.64	30	38	64	95
22.66	39	33	81	43
22.68	32	21	64	95
22.7	34	29	64	24
22.72	33	30	65	43
22.74	29	31	97	74
22.76	34	29	49	120
22.78	31	35	17	78
22.8	29	38	49	127
22.82	25	48	81	30
22.84	29	40	65	29
22.86	35	27	113	79
22.88	34	15	65	123
22.9	28	22	64	55
22.92	27	16	80	16
22.94	19	19	65	9
22.96	24	21	64	49
22.98	23	23	97	132
23	21	24	64	0
23.02	27	27	145	65
23.04	21	15	48	1
23.06	24	19	81	0
23.08	32	21	48	33
23.1	45	19	65	143
23.12	52	30	49	109
23.14	55	36	65	43
23.16	37	33	65	26
23.18	32	30	81	29
23.2	28	18	80	77
23.22	28	14	33	36
23.24	25	32	97	146
23.26	28	44	96	126
23.28	37	56	81	126
23.3	44	48	80	28
23.32	42	30	80	101
23.34	31	20	65	68
23.36	27	19	64	85
23.38	20	8	96	53
23.4	26	24	49	20
23.42	39	37	49	62
23.44	38	40	64	94
23.46	38	38	97	45
23.48	29	31	64	72
23.5	30	9	48	10
23.52	21	22	64	19
23.54	31	33	96	118
23.56	36	28	32	101
23.58	52	38	97	80
23.6	53	46	81	64
23.62	54	41	32	10
23.64	40	43	113	116
23.66	44	40	48	77
23.68	54	40	32	136
23.7	65	58	65	21
23.72	59	67	80	71
23.74	47	59	64	23
23.76	39	51	129	101
23.78	42	35	49	75
23.8	43	67	80	53
23.82	41	89	48	7
23.84	22	114	96	44
23.86	19	125	96	22
23.88	20	131	33	21
23.9	33	117	49	61
23.92	34	142	65	87
23.94	29	163	48	89
23.96	26	158	48	69
23.98	28	140	97	89
24	42	135	113	23
24.02	50	104	144	66
24.04	42	92	48	89
24.06	47	88	48	40
24.08	44	63	65	102
24.1	39	46	49	58
24.12	44	54	64	66
24.14	35	42	97	32
24.16	23	70	112	8
24.18	33	81	33	24
24.2	22	81	81	72
24.22	32	59	64	101
24.24	46	41	80	110
24.26	47	27	65	103
24.28	44	42	48	9
24.3	43	53	32	20
24.32	28	57	81	71
24.34	34	59	81	52
24.36	33	56	48	65
24.38	29	45	64	58
24.4	31	35	112	130
24.42	40	35	64	45
24.44	31	43	80	63
24.46	37	62	80	16
24.48	32	59	80	51
24.5	33	53	65	111
24.52	34	45	81	4
24.54	33	30	129	56
24.56	22	33	81	10
24.58	35	47	64	55
24.6	37	45	176	39
24.62	40	61	128	72
24.64	33	68	48	55
24.66	23	58	80	44
24.68	25	58	65	78
24.7	41	47	97	68
24.72	52	38	65	92
24.74	66	29	113	70
24.76	67	46	128	48
24.78	58	51	80	38
24.8	57	56	96	79
24.82	49	44	97	41
24.84	37	43	49	49
24.86	31	20	97	31
24.88	25	27	81	61
24.9	27	26	96	30
24.92	27	34	96	37
24.94	35	36	80	56
24.96	33	35	113	53
24.98	24	19	129	133
25	20	18	112	11
25.02	34	31	96	28
25.04	40	43	144	10
25.06	63	45	113	72
25.08	66	42	112	75
25.1	57	22	113	81
25.12	44	25	96	25
25.14	49	31	64	98
25.16	62	32	80	98
25.18	73	38	161	103
25.2	64	49	80	14
25.22	55	38	97	9
25.24	41	47	97	6
25.26	31	43	144	27
25.28	30	27	96	22
25.3	24	28	97	72
25.32	19	36	112	48
25.34	26	38	177	47
25.36	27	48	129	76
25.38	23	55	97	49
25.4	29	47	129	84
25.42	26	45	129	26
25.44	35	44	144	96
25.46	49	46	128	87
25.48	49	44	97	105
25.5	42	51	49	37
25.52	44	43	97	0
25.54	36	31	145	0
25.56	38	21	96	67
25.58	38	24	128	90
25.6	39	31	81	79
25.62	40	36	48	5
25.64	30	39	113	52
25.66	28	43	80	6
25.68	25	34	81	35
25.7	23	38	80	91
25.72	27	38	49	55
25.74	21	25	161	66
25.76	26	34	97	25
25.78	35	39	128	49
25.8	46	28	65	66
25.82	58	35	64	63
25.84	57	30	80	43
25.86	37	24	113	35
25.88	42	35	128	3
25.9	35	32	81	41
25.92	37	33	48	64
25.94	31	42	81	76
25.96	34	52	145	51
25.98	39	53	48	70
26	46	55	80	15
26.02	43	35	64	37
26.04	49	23	97	51
26.06	40	27	80	101
26.08	32	40	64	101
26.1	42	41	65	61
26.12	32	41	64	41
26.14	27	31	64	1
26.16	32	27	81	0
26.18	38	29	64	93
26.2	41	34	80	63
26.22	47	36	97	100
26.24	42	31	48	86
26.26	31	47	97	17
26.28	30	49	64	74
26.3	35	44	48	71
26.32	48	37	80	99
26.34	48	40	81	90
26.36	43	46	49	52
26.38	33	65	64	91
26.4	26	58	48	56
26.42	22	43	81	7
26.44	50	29	128	48
26.46	58	21	48	54
26.48	60	29	65	92
26.5	55	39	65	71
26.52	33	43	65	30
26.54	21	42	49	32
26.56	25	46	48	64
26.58	29	49	65	67
26.6	39	49	64	10
26.62	46	50	64	31
26.64	43	47	65	41
26.66	35	45	49	10
26.68	32	47	49	30
26.7	33	54	113	40
26.72	30	38	81	47
26.74	27	45	81	126
26.76	43	36	81	7
26.78	46	50	81	36
26.8	53	49	49	11
26.82	48	51	97	48
26.84	22	47	81	14
26.86	16	55	80	65
26.88	30	44	96	58
26.9	52	52	48	94
26.92	54	46	17	4
26.94	58	53	32	45
26.96	42	66	65	68
26.98	35	78	97	152
27	27	79	65	110
27.02	31	78	65	30
27.04	22	61	33	1
27.06	35	60	96	0
27.08	40	65	49	29
27.1	45	73	65	103
27.12	57	81	49	77
27.14	56	95	81	69
27.16	51	100	64	105
27.18	47	110	64	104
27.2	45	112	112	42
27.22	44	117	112	2
27.24	49	124	33	9
27.26	43	152	113	59
27.28	39	158	49	132
27.3	27	180	97	155
27.32	32	199	80	86
27.34	37	235	65	29
27.36	42	283	49	27
27.38	45	318	64	52
27.4	56	299	80	35
27.42	44	277	49	34
27.44	54	296	64	26
27.46	49	330	64	75
27.48	47	397	65	71
27.5	41	453	97	82
27.52	44	439	65	38
27.54	42	422	64	31
27.56	50	382	48	25
27.58	53	334	64	67
27.6	50	283	65	79
27.62	46	212	48	99
27.64	48	158	65	26
27.66	57	150	65	45
27.68	68	123	80	31
27.7	83	116	64	17
27.72	97	105	65	47
27.74	106	54	16	13
27.76	118	57	81	86
27.78	136	58	64	50
27.8	151	65	48	3
27.82	220	66	33	43
27.84	277	77	64	16
27.86	307	74	81	52
27.88	378	72	112	55
27.9	470	76	65	35
27.92	579	72	96	35
27.94	668	70	65	41
27.96	705	71	64	77
27.98	721	63	65	50
28	698	45	32	16
28.02	704	51	80	5
28.04	650	43	97	18
28.06	548	42	65	115
28.08	435	58	49	46
28.1	337	49	17	110
28.12	224	54	49	7
28.14	195	53	65	73
28.16	155	39	33	32
28.18	150	35	97	18
28.2	122	35	81	51
28.22	93	31	65	9
28.24	55	46	81	72
28.26	60	43	64	38
28.28	86	47	49	84
28.3	82	47	48	3
28.32	61	41	33	55
28.34	50	64	32	40
28.36	33	80	32	0
28.38	37	76	33	59
28.4	51	76	32	46
28.42	56	68	49	42
28.44	61	61	97	10
28.46	73	87	80	28
28.48	67	94	33	31
28.5	50	96	49	23
28.52	25	85	32	94
28.54	15	86	49	40
28.56	24	82	112	56
28.58	27	87	48	0
28.6	24	96	33	33
28.62	28	88	65	81
28.64	17	70	97	37
28.66	29	82	32	33
28.68	49	71	32	14
28.7	41	63	49	8
28.72	45	61	16	55
28.74	50	47	17	91
28.76	39	46	48	35
28.78	41	60	32	27
28.8	35	48	65	23
28.82	11	45	16	0
28.84	9	34	65	24
28.86	13	26	33	45
28.88	12	19	48	66
28.9	13	32	49	54
28.92	18	35	16	58
28.94	23	42	49	0
28.96	34	47	81	10
28.98	37	42	48	30
29	40	28	65	21
29.02	42	25	48	9
29.04	37	18	32	17
29.06	44	22	65	13
29.08	39	27	49	66
29.1	29	34	33	116
29.12	33	34	65	34
29.14	34	29	64	44
29.16	28	33	48	33
29.18	29	34	65	12
29.2	19	32	112	6
29.22	10	38	64	70
29.24	16	32	65	62
29.26	15	35	32	53
29.28	24	30	48	32
29.3	23	28	65	26
29.32	23	24	65	110
29.34	15	20	48	3
29.36	23	10	48	29
29.38	22	11	48	51
29.4	24	3	64	47
29.42	32	21	33	7
29.44	34	31	32	91
29.46	33	33	97	84
29.48	28	33	32	26
29.5	23	37	49	31
29.52	21	25	16	48
29.54	27	32	64	42
29.56	32	30	64	48
29.58	39	26	49	59
29.6	33	21	64	6
29.62	32	21	48	23
29.64	27	14	32	83
29.66	13	16	33	69
29.68	16	17	64	8
29.7	33	27	65	28
29.72	43	23	16	23
29.74	48	23	64	19
29.76	34	31	48	71
29.78	19	38	64	33
29.8	21	44	17	51
29.82	26	46	49	16
29.84	23	39	48	94
29.86	28	31	48	28
29.88	36	26	49	40
29.9	40	29	48	47
29.92	43	23	32	22
29.94	33	28	17	80
29.96	14	31	81	27
29.98	16	28	65	41
30	40	21	32	15
30.02	39	25	49	27
30.04	48	25	97	33
30.06	40	32	65	30
30.08	31	29	48	71
30.1	22	24	33	17
30.12	23	17	5	63
30.14	29	17	32	78
30.16	44	20	97	17
30.18	42	25	33	52
30.2	40	23	48	0
30.22	26	26	32	30
30.24	24	27	33	53
30.26	39	22	16	107
30.28	48	26	49	15
30.3	45	39	48	17
30.32	35	34	49	3
30.34	31	46	48	66
30.36	46	43	17	10
30.38	56	27	17	42
30.4	64	21	64	59
30.42	48	17	64	54
30.44	41	11	33	75
30.46	43	14	33	44
30.48	65	32	33	53
30.5	76	33	32	37
30.52	67	35	48	18
30.54	52	44	33	12
30.56	48	43	48	25
30.58	51	32	65	1
30.6	64	36	33	59
30.62	60	23	64	29
30.64	54	18	48	8
30.66	71	30	80	31
30.68	78	29	48	22
30.7	87	33	65	6
30.72	81	29	5	13
30.74	71	18	17	3
30.76	51	13	49	56
30.78	62	13	17	80
30.8	62	14	16	62
30.82	82	25	49	81
30.84	75	29	49	40
30.86	79	27	48	30
30.88	81	25	48	21
30.9	98	14	49	29
30.92	91	19	17	96
30.94	112	21	81	6
30.96	110	22	48	57
30.98	116	23	5	20
31	137	24	32	24
31.02	145	20	49	49
31.04	137	18	48	41
31.06	133	15	33	27
31.08	127	19	33	0
31.1	112	23	48	44
31.12	89	17	64	16
31.14	85	33	16	10
31.16	78	33	65	20
31.18	59	30	32	64
31.2	52	29	49	63
31.22	43	31	48	33
31.24	35	16	49	59
31.26	46	22	33	53
31.28	47	24	32	17
31.3	35	25	33	69
31.32	26	20	33	57
31.34	28	34	64	27
31.36	33	35	65	77
31.38	40	32	33	68
31.4	33	32	48	43
31.42	23	27	33	9
31.44	15	17	64	0
31.46	17	17	49	20
31.48	26	24	65	33
31.5	27	35	32	99
31.52	22	40	49	38
31.54	20	39	32	30
31.56	8	30	16	7
31.58	18	20	33	5
31.6	29	28	33	5
31.62	36	29	48	25
31.64	46	33	49	37
31.66	44	28	65	85
31.68	27	18	65	5
31.7	22	20	32	75
31.72	15	26	17	38
31.74	19	23	32	30
31.76	29	28	5	84
31.78	23	21	32	5
31.8	26	20	16	20
31.82	22	31	48	19
31.84	16	32	48	17
31.86	19	26	49	83
31.88	21	20	33	48
31.9	18	10	33	16
31.92	18	13	4	49
31.94	19	30	64	39
31.96	19	32	64	16
31.98	25	28	49	65
32	30	24	16	3
32.02	29	17	16	6
32.04	25	18	16	49
32.06	28	18	33	11
32.08	37	19	5	54
32.1	41	23	65	23
32.12	50	21	49	10
32.14	44	20	49	34
32.16	28	19	17	34
32.18	23	16	33	0
32.2	27	14	32	38
32.22	33	20	65	11
32.24	52	20	16	11
32.26	54	24	17	8
32.28	33	33	48	42
32.3	29	37	17	100
32.32	20	32	16	70
32.34	21	27	49	70
32.36	24	16	16	25
32.38	25	17	5	28
32.4	18	22	49	54
32.42	20	25	65	25
32.44	16	27	16	60
32.46	26	25	49	47
32.48	32	12	49	3
32.5	35	22	48	61
32.52	28	25	33	0
32.54	22	31	33	4
32.56	20	39	64	38
32.58	28	41	17	18
32.6	31	29	33	103
32.62	27	29	33	76
32.64	28	21	4	44
32.66	30	16	16	35
32.68	34	21	33	48
32.7	30	31	17	21
32.72	29	29	17	36
32.74	23	29	33	43
32.76	25	30	32	55
32.78	20	30	32	0
32.8	19	37	16	44
32.82	21	41	32	41
32.84	32	33	48	52
32.86	43	39	49	24
32.88	40	37	17	60
32.9	33	31	48	55
32.92	39	32	17	37
32.94	40	20	4	32
32.96	38	24	49	51
32.98	33	46	16	50
33	25	66	32	25
33.02	27	80	65	30
33.04	31	94	32	56
33.06	28	87	48	37
33.08	24	107	33	15
33.1	15	106	49	17
33.12	20	123	49	23
33.14	29	127	4	10
33.16	23	123	17	52
33.18	24	133	49	54
33.2	25	176	17	68
33.22	15	186	32	56
33.24	27	191	49	59
33.26	29	201	48	5
33.28	23	185	32	2
33.3	22	175	49	19
33.32	26	178	49	51
33.34	21	151	48	71
33.36	26	97	33	31
33.38	18	87	33	25
33.4	25	71	17	16
33.42	24	62	16	32
33.44	28	54	33	26
33.46	27	60	65	66
33.48	23	40	33	23
33.5	23	54	81	36
33.52	35	66	33	4
33.54	33	72	49	22
33.56	31	64	33	32
33.58	19	65	32	49
33.6	14	56	33	26
33.62	14	57	33	56
33.64	20	59	64	51
33.66	23	53	49	60
33.68	32	49	33	33
33.7	31	35	49	11
33.72	35	25	81	40
33.74	28	31	32	37
33.76	22	40	48	14
33.78	25	36	17	40
33.8	30	42	16	2
33.82	30	33	49	47
33.84	31	17	16	56
33.86	29	19	32	18
33.88	24	22	33	27
33.9	23	23	32	50
33.92	25	30	32	40
33.94	24	24	17	35
33.96	19	17	33	23
33.98	24	16	33	30
34	35	22	16	29
34.02	40	25	48	32
34.04	44	29	64	6
34.06	41	21	64	6
34.08	43	14	17	20
34.1	34	16	49	4
34.12	34	18	33	107
34.14	40	18	16	64
34.16	28	15	65	29
34.18	27	12	49	46
34.2	29	9	32	83
34.22	21	10	32	44
34.24	15	16	17	15
34.26	18	15	80	33
34.28	10	15	16	15
34.3	12	15	16	54
34.32	17	10	16	70
34.34	20	14	49	71
34.36	33	26	49	8
34.38	39	28	33	64
34.4	27	38	48	53
34.42	25	34	65	18
34.44	31	20	4	36
34.46	31	20	49	17
34.48	34	16	17	8
34.5	28	17	49	53
34.52	26	28	32	20
34.54	28	25	16	41
34.56	43	16	48	80
34.58	48	22	49	69
34.6	38	20	65	3
34.62	30	25	48	5
34.64	22	29	16	38
34.66	15	21	48	34
34.68	23	13	32	53
34.7	22	20	48	99
34.72	16	20	48	10
34.74	18	21	32	53
34.76	11	24	16	26
34.78	26	15	32	15
34.8	37	13	16	76
34.82	34	27	32	37
34.84	32	26	4	34
34.86	43	26	33	60
34.88	39	27	32	47
34.9	44	15	33	20
34.92	43	12	48	37
34.94	47	17	65	16
34.96	52	17	33	12
34.98	64	17	32	22
35	64	14	64	57
35.02	47	14	33	10
35.04	29	19	32	16
35.06	29	17	17	78
35.08	20	24	32	3
35.1	17	22	33	38
35.12	11	27	32	33
35.14	25	36	33	0
35.16	35	40	49	35
35.18	43	28	48	46
35.2	51	22	16	54
35.22	42	12	48	47
35.24	27	18	17	48
35.26	41	14	16	26
35.28	39	20	16	47
35.3	29	19	33	47
35.32	29	27	48	49
35.34	20	26	17	38
35.36	22	30	81	39
35.38	24	26	16	34
35.4	30	22	64	18
35.42	31	23	33	19
35.44	29	25	32	38
35.46	24	14	64	6
35.48	24	14	16	60
35.5	16	11	33	47
35.52	16	19	48	27
35.54	15	29	65	60
35.56	17	29	33	26
35.58	16	28	16	78
35.6	19	32	64	53
35.62	14	23	33	20
35.64	9	34	32	68
35.66	21	29	33	19
35.68	29	13	49	8
35.7	25	18	49	38
35.72	25	28	97	55
35.74	16	25	32	50
35.76	2	25	64	34
35.78	11	20	65	47
35.8	19	4	48	4
35.82	29	13	16	79
35.84	38	19	33	117
35.86	37	23	32	55
35.88	25	31	32	26
35.9	24	50	49	27
35.92	24	45	16	23
35.94	25	43	32	18
35.96	30	39	4	21
35.98	25	38	33	14
36	24	51	4	30
36.02	27	59	33	96
36.04	24	52	32	81
36.06	21	36	48	34
36.08	36	35	49	17
36.1	36	32	33	0
36.12	39	39	17	0
36.14	34	37	32	26
36.16	25	29	16	61
36.18	12	21	49	86
36.2	17	24	16	44
36.22	22	17	17	39
36.24	31	30	33	26
36.26	34	34	33	10
36.28	41	33	16	23
36.3	30	43	49	38
36.32	24	37	64	74
36.34	19	25	33	49
36.36	19	26	33	69
36.38	15	15	33	46
36.4	23	12	17	3
36.42	27	17	16	0
36.44	36	18	17	34
36.46	40	14	64	62
36.48	32	16	65	29
36.5	27	28	49	43
36.52	20	33	16	7
36.54	14	32	17	8
36.56	23	25	48	35
36.58	24	12	17	76
36.6	20	3	49	45
36.62	20	11	33	9
36.64	16	16	32	37
36.66	10	16	32	22
36.68	15	14	48	28
36.7	12	17	33	43
36.72	13	14	48	37
36.74	11	21	64	29
36.76	22	29	80	66
36.78	18	26	64	47
36.8	31	20	5	57
36.82	30	14	65	12
36.84	28	7	48	107
36.86	23	13	33	16
36.88	23	31	48	53
36.9	15	40	32	40
36.92	22	41	65	44
36.94	22	29	5	4
36.96	19	27	33	65
36.98	14	21	33	38
37	9	25	33	27
37.02	15	25	32	45
37.04	17	23	4	54
37.06	22	15	33	50
37.08	21	24	49	29
37.1	22	19	65	47
37.12	22	17	33	40
37.14	27	16	64	37
37.16	31	16	32	73
37.18	29	17	4	31
37.2	19	25	33	24
37.22	17	25	33	12
37.24	14	30	49	9
37.26	12	32	49	14
37.28	14	30	64	81
37.3	32	22	33	69
37.32	35	24	33	58
37.34	34	27	49	43
37.36	33	34	33	35
37.38	33	32	5	41
37.4	25	23	48	0
37.42	35	13	32	4
37.44	27	11	33	27
37.46	18	12	32	46
37.48	13	16	32	46
37.5	10	17	33	47
37.52	9	13	32	44
37.54	11	22	16	80
37.56	17	38	17	42
37.58	24	37	49	25
37.6	33	35	48	57
37.62	27	27	32	39
37.64	28	15	16	2
37.66	25	16	48	12
37.68	22	18	32	50
37.7	28	27	48	5
37.72	36	30	49	79
37.74	32	27	33	63
37.76	32	28	33	39
37.78	28	27	49	27
37.8	15	31	32	72
37.82	16	49	33	40
37.84	15	48	33	66
37.86	16	41	64	30
37.88	18	24	32	31
37.9	22	18	81	29
37.92	21	31	16	59
37.94	22	41	81	32
37.96	16	37	49	49
37.98	20	47	49	16
38	13	37	64	48
38.02	25	39	17	19
38.04	37	43	17	31
38.06	47	36	65	40
38.08	50	17	32	38
38.1	44	25	65	74
38.12	30	26	33	54
38.14	24	60	4	17
38.16	22	72	17	28
38.18	23	66	64	28
38.2	28	63	48	59
38.22	16	67	49	22
38.24	26	56	32	24
38.26	24	72	32	35
38.28	33	86	80	65
38.3	36	86	16	51
38.32	34	106	49	68
38.34	18	145	17	19
38.36	29	149	49	30
38.38	28	165	33	32
38.4	38	181	32	39
38.42	34	215	17	31
38.44	30	234	49	39
38.46	26	270	80	49
38.48	32	264	16	47
38.5	29	261	81	60
38.52	29	230	65	65
38.54	22	226	4	45
38.56	29	198	33	23
38.58	29	200	65	25
38.6	29	175	33	49
38.62	32	181	48	16
38.64	28	167	33	25
38.66	32	155	48	69
38.68	38	133	64	35
38.7	26	122	5	72
38.72	20	116	49	39
38.74	19	129	64	84
38.76	15	116	49	8
38.78	16	88	32	31
38.8	25	68	48	9
38.82	28	55	32	45
38.84	23	63	48	7
38.86	23	66	33	91
38.88	23	52	16	48
38.9	32	30	32	28
38.92	41	38	16	27
38.94	40	37	33	28
38.96	37	27	33	7
38.98	37	34	48	56
39	35	42	17	49
39.02	50	44	32	19
39.04	46	54	32	50
39.06	46	51	4	12
39.08	39	28	49	38
39.1	41	27	16	24
39.12	31	42	33	53
39.14	34	38	16	23
39.16	21	47	48	57
39.18	36	49	32	30
39.2	40	40	32	36
39.22	50	31	32	23
39.24	38	28	33	52
39.26	39	18	32	46
39.28	31	15	32	31
39.3	37	13	16	31
39.32	48	26	32	51
39.34	53	30	17	24
39.36	43	29	48	25
39.38	43	24	32	16
39.4	31	19	16	65
39.42	36	18	16	24
39.44	39	28	49	67
39.46	39	31	48	51
39.48	31	31	49	56
39.5	19	29	49	3
39.52	18	41	48	0
39.54	41	42	32	34
39.56	54	39	32	5
39.58	61	37	16	53
39.6	73	39	32	43
39.62	71	34	5	48
39.64	74	43	17	65
39.66	67	34	48	59
39.68	73	21	49	25
39.7	73	32	32	4
39.72	90	36	32	25
39.74	95	27	33	32
39.76	90	27	4	3
39.78	99	23	65	17
39.8	99	23	48	12
39.82	125	33	33	38
39.84	139	33	32	1
39.86	171	20	49	45
39.88	170	15	32	88
39.9	208	17	48	58
39.92	190	15	5	64
39.94	197	15	32	28
39.96	181	19	48	30
39.98	213	14	49	39
40	187	14	16	65
40.02	191	17	32	29
40.04	163	17	17	47
40.06	151	19	33	17
40.08	134	22	48	11
40.1	136	22	17	34
40.12	121	20	81	61
40.14	123	11	17	42
40.16	108	19	49	84
40.18	109	21	48	57
40.2	94	23	49	33
40.22	85	26	33	36
40.24	92	21	4	28
40.26	103	17	5	26
40.28	108	28	32	32
40.3	112	29	5	14
40.32	98	25	32	14
40.34	86	17	33	81
40.36	71	9	33	34
40.38	62	12	48	49
40.4	55	12	65	23
40.42	46	17	16	74
40.44	41	15	65	15
40.46	46	14	33	41
40.48	45	12	48	10
40.5	49	13	16	50
40.52	44	11	32	33
40.54	33	20	17	33
40.56	28	24	64	63
40.58	41	27	5	39
40.6	39	31	32	60
40.62	36	27	65	13
40.64	38	22	49	63
40.66	28	19	16	20
40.68	28	16	48	41
40.7	23	10	17	2
40.72	37	12	16	19
40.74	43	7	17	7
40.76	40	6	32	48
40.78	41	12	32	15
40.8	36	18	17	57
40.82	28	30	17	42
40.84	39	40	64	26
40.86	43	47	49	47
40.88	34	38	33	83
40.9	31	38	16	43
40.92	24	25	65	9
40.94	32	18	33	32
40.96	29	13	5	12
40.98	34	17	33	8
41	40	11	32	19
41.02	30	12	64	22
41.04	26	16	33	36
41.06	38	15	17	55
41.08	32	22	16	44
41.1	32	34	48	25
41.12	40	38	80	21
41.14	32	28	48	49
41.16	25	25	33	8
41.18	33	14	33	9
41.2	25	19	32	81
41.22	28	22	33	36
41.24	32	24	64	44
41.26	30	17	17	68
41.28	25	24	17	76
41.3	19	28	48	20
41.32	19	36	32	70
41.34	19	32	16	27
41.36	15	28	33	2
41.38	25	15	17	0
41.4	33	16	33	12
41.42	27	16	16	39
41.44	29	14	49	11
41.46	22	21	32	59
41.48	10	29	32	63
41.5	14	27	64	60
41.52	17	18	16	17
41.54	16	15	32	52
41.56	19	19	81	29
41.58	24	24	17	81
41.6	20	27	17	2
41.62	12	25	80	0
41.64	12	17	32	29
41.66	20	18	65	12
41.68	27	20	4	50
41.7	29	18	32	79
41.72	36	15	17	47
41.74	33	10	32	39
41.76	32	7	32	71
41.78	32	17	33	63
41.8	26	19	4	15
41.82	17	21	17	50
41.84	22	16	16	11
41.86	19	10	16	35
41.88	15	9	17	30
41.9	19	13	48	30
41.92	18	13	33	46
41.94	28	21	16	1
41.96	43	21	49	117
41.98	38	19	33	16
42	34	20	17	65
42.02	36	13	49	35
42.04	28	5	17	20
42.06	29	10	48	17
42.08	33	14	33	32
42.1	20	13	64	43
42.12	14	15	17	72
42.14	17	12	48	18
42.16	10	5	5	38
42.18	19	6	33	52
42.2	26	10	49	46
42.22	32	9	64	19
42.24	37	10	32	16
42.26	30	12	32	66
42.28	21	14	16	42
42.3	24	18	64	23
42.32	19	26	5	64
42.34	28	22	33	56
42.36	28	27	48	43
42.38	21	24	33	37
42.4	22	21	16	31
42.42	19	18	32	58
42.44	17	16	32	34
42.46	22	15	49	71
42.48	19	22	33	44
42.5	21	24	81	15
42.52	30	20	48	42
42.54	32	23	17	9
42.56	28	19	48	23
42.58	17	23	32	34
42.6	6	26	48	17
42.62	8	24	33	67
42.64	24	12	48	66
42.66	34	10	33	24
42.68	34	14	16	34
42.7	22	20	48	18
42.72	11	28	49	28
42.74	7	26	64	15
42.76	18	19	17	23
42.78	23	13	33	81
42.8	24	17	33	51
42.82	21	16	16	20
42.84	20	17	17	52
42.86	14	16	17	70
42.88	18	18	16	73
42.9	12	18	48	14
42.92	22	14	16	60
42.94	30	12	49	32
42.96	35	20	80	18
42.98	30	25	48	29
43	31	37	64	6
43.02	21	34	32	33
43.04	23	22	65	39
43.06	22	22	33	51
43.08	19	22	48	20
43.1	15	26	48	38
43.12	23	33	32	24
43.14	27	31	48	47
43.16	37	22	32	75
43.18	36	19	17	28
43.2	28	13	33	51
43.22	28	18	16	31
43.24	30	18	80	15
43.26	29	15	4	20
43.28	28	12	17	18
43.3	13	7	48	14
43.32	6	10	81	26
43.34	16	20	48	51
43.36	20	38	17	55
43.38	17	37	32	54
43.4	25	46	33	39
43.42	24	40	65	8
43.44	33	35	33	14
43.46	36	24	17	54
43.48	43	23	48	21
43.5	50	10	17	8
43.52	65	20	17	50
43.54	53	22	49	76
43.56	44	24	32	82
43.58	23	21	80	26
43.6	26	15	32	56
43.62	37	20	16	5
43.64	38	36	65	20
43.66	45	41	49	10
43.68	43	34	17	0
43.7	44	31	16	30
43.72	60	20	33	20
43.74	56	21	48	44
43.76	44	24	33	40
43.78	41	25	32	28
43.8	19	20	49	43
43.82	26	17	32	83
43.84	38	19	32	34
43.86	31	22	32	42
43.88	25	23	17	46
43.9	17	24	33	17
43.92	7	25	16	38
43.94	10	19	32	13
43.96	26	19	5	30
43.98	30	23	80	27
44	38	26	48	44
44.02	45	27	16	52
44.04	50	24	49	0
44.06	39	26	65	55
44.08	35	25	33	17
44.1	21	25	48	49
44.12	19	29	49	73
44.14	14	30	48	28
44.16	15	24	33	42
44.18	18	31	16	25
44.2	22	25	17	21
44.22	23	24	49	68
44.24	30	28	33	80
44.26	29	22	16	48
44.28	25	23	32	28
44.3	26	22	32	36
44.32	23	21	32	17
44.34	20	21	17	0
44.36	18	27	32	0
44.38	16	20	48	9
44.4	17	24	48	65
44.42	15	15	17	47
44.44	13	16	33	41
44.46	7	13	32	49
44.48	13	17	16	95
44.5	20	12	49	38
44.52	27	13	49	34
44.54	34	11	80	26
44.56	31	15	48	59
44.58	24	17	33	20
44.6	35	19	33	18
44.62	36	14	48	46
44.64	32	8	4	16
44.66	25	12	48	64
44.68	18	18	4	22
44.7	21	20	17	39
44.72	32	25	48	70
44.74	38	25	16	11
44.76	36	17	49	36
44.78	22	22	33	35
44.8	6	29	16	20
44.82	11	31	33	43
44.84	19	37	16	32
44.86	32	31	32	73
44.88	38	26	32	30
44.9	33	21	32	47
44.92	16	32	32	53
44.94	20	32	64	11
44.96	24	43	17	30
[truncated: 252 more rows]

## Sheet: Supplementary Fig. 4
Supplementary Fig. 4a					Supplementary Fig. 4b
Cu LMM		Cu 2p				Cu-Ti-VO/Ti0.91O2-SL	Ti0.91O2-SL
Kinetic energy (eV)	Intensity (arb. units)	Binding energy (eV)	Intensity (arb. units)		Binding energy (eV)	Intensity (arb. units)
927	1700.47	959.955	1167.54		468.1	749.021	1104.93
926.875	1706.33	959.83	1165.74		467.975	750.566	1108.5
926.75	1738.38	959.705	1167.91		467.85	755.597	1133.72
926.625	1743.87	959.58	1179.97		467.725	738.915	1127.23
926.5	1715.43	959.455	1165.38		467.6	736.355	1090.99
926.375	1703.34	959.33	1151.45		467.475	781.522	1088.75
926.25	1725.86	959.205	1168.8		467.35	805.736	1116.43
926.125	1737.71	959.08	1197.34		467.225	781.086	1152.23
926	1732.57	958.955	1200.37		467.1	784.325	1153.78
925.875	1753.59	958.83	1182.4		466.975	810.194	1136.48
925.75	1760.53	958.705	1178.7		466.85	795.876	1155.82
925.625	1732.03	958.58	1184.09		466.725	795.253	1211.79
925.5	1737.41	958.455	1177.31		466.6	818.783	1250.58
925.375	1750.93	958.33	1171.63		466.475	832.282	1290.24
925.25	1747.8	958.205	1172.56		466.35	862.238	1340.42
925.125	1754.01	958.08	1175.25		466.225	888.365	1368.36
925	1749.09	957.955	1191.1		466.1	913.156	1405.89
924.875	1743.89	957.83	1198.88		465.975	968.078	1486.39
924.75	1766.49	957.705	1192.14		465.85	1014.47	1596.12
924.625	1782.16	957.58	1186.22		465.725	1039.65	1719.45
924.5	1784.93	957.455	1182.63		465.6	1086.51	1812.44
924.375	1828.74	957.33	1182.79		465.475	1145.83	1925.95
924.25	1867.86	957.205	1172.37		465.35	1172.09	2065.72
924.125	1844.06	957.08	1163.39		465.225	1199.03	2131.94
924	1826.38	956.955	1179.86		465.1	1252.24	2214
923.875	1848.08	956.83	1190.52		464.975	1273.94	2339.95
923.75	1838.26	956.705	1189.93		464.85	1275.34	2450.86
923.625	1827.15	956.58	1190.84		464.725	1317.05	2534.29
923.5	1895.28	956.455	1191.51		464.6	1355.47	2574.72
923.375	1935.85	956.33	1199.78		464.475	1360.35	2606.94
923.25	1893.53	956.205	1192.89		464.35	1373.46	2615.69
923.125	1883.88	956.08	1181.76		464.225	1359.21	2568.96
923	1923.24	955.955	1184.91		464.1	1287.85	2524.7
922.875	1930.82	955.83	1182.28		463.975	1234.84	2489.67
922.75	1925.16	955.705	1171.74		463.85	1227.99	2426
922.625	1927.04	955.58	1170.74		463.725	1202.89	2319.49
922.5	1915.64	955.455	1182.96		463.6	1160.27	2138.21
922.375	1934.49	955.33	1182.25		463.475	1112.89	1971
922.25	1955.61	955.205	1162.18		463.35	1061.29	1857.07
922.125	1944.44	955.08	1165.19		463.225	1059.83	1719.56
922	1934.56	954.955	1197.62		463.1	1048.89	1632.35
921.875	1917.04	954.83	1204.87		462.975	987.172	1563.68
921.75	1915.46	954.705	1181.09		462.85	920.472	1443.86
921.625	1938.27	954.58	1174.05		462.725	853.375	1371.86
921.5	1926.15	954.455	1190.5		462.6	830.118	1331.55
921.375	1897.92	954.33	1211.99		462.475	830.327	1301.35
921.25	1900.09	954.205	1227.4		462.35	809.394	1271.37
921.125	1922.58	954.08	1231.23		462.225	790.357	1212.36
921	1927.21	953.955	1235.57		462.1	778.73	1177.75
920.875	1914.03	953.83	1238.01		461.975	775.376	1168.77
920.75	1918.62	953.705	1234.49		461.85	781.011	1153.88
920.625	1925.97	953.58	1238.46		461.725	784.867	1136.6
920.5	1903.43	953.455	1251.2		461.6	779.518	1105.69
920.375	1876.4	953.33	1265.46		461.475	763.259	1061.53
920.25	1879.88	953.205	1259.87		461.35	744.798	1045.44
920.125	1884.43	953.08	1234.45		461.225	738.91	1068.36
920	1875.85	952.955	1233.66		461.1	733.579	1086.85
919.875	1871.79	952.83	1243.99		460.975	728.33	1066.14
919.75	1865.77	952.705	1239.74		460.85	745.059	1051.82
919.625	1844.5	952.58	1243.29		460.725	756.667	1075.43
919.5	1820.36	952.455	1250.46		460.6	768.145	1111.56
919.375	1833.87	952.33	1242.67		460.475	811.368	1137.94
919.25	1835.75	952.205	1228.31		460.35	866.782	1160.58
919.125	1816.25	952.08	1238.94		460.225	922.547	1230.39
919	1832.6	951.955	1238.7		460.1	987.793	1353.04
918.875	1832.72	951.83	1204.97		459.975	1093.64	1526.14
918.75	1821.06	951.705	1203.95		459.85	1241.03	1780.67
918.625	1812.84	951.58	1220.05		459.725	1396.53	2106.99
918.5	1800.65	951.455	1210.05		459.6	1579.61	2555.37
918.375	1814.8	951.33	1193.05		459.475	1794.31	3134.04
918.25	1818.63	951.205	1191.57		459.35	1994.22	3712.99
918.125	1795.16	951.08	1198.37		459.225	2174	4179.36
918	1783.56	950.955	1196.05		459.1	2343.44	4601.55
917.875	1795.84	950.83	1194.78		458.975	2469.99	5141.39
917.75	1796.44	950.705	1188.46		458.85	2524.35	5611.23
917.625	1787.13	950.58	1170.79		458.725	2500.5	5780.73
917.5	1793.53	950.455	1164.09		458.6	2406.72	5749.51
917.375	1789.36	950.33	1166.67		458.475	2270.98	5584.37
917.25	1798.53	950.205	1171.95		458.35	2101.1	5209.37
917.125	1818.07	950.08	1182.02		458.225	1921.57	4678.17
917	1797.64	949.955	1191.59		458.1	1757.92	4110.55
916.875	1788.35	949.83	1201.28		457.975	1590.2	3483.1
916.75	1824.98	949.705	1214.28		457.85	1436.58	2853.26
916.625	1862.51	949.58	1211		457.725	1313.1	2335.04
916.5	1843.75	949.455	1180.65		457.6	1186.9	1943.01
916.375	1800.32	949.33	1163.62		457.475	1067.66	1632.19
916.25	1806.98	949.205	1174.47		457.35	984.842	1386.96
916.125	1827.79	949.08	1202.42		457.225	923.528	1220.55
916	1815.95	948.955	1216.09		457.1	847.28	1090.09
915.875	1815.2	948.83	1193.59		456.975	757.869	991.031
915.75	1838	948.705	1181.02		456.85	694.752	920.355
915.625	1841.73	948.58	1186.77		456.725	660.932	846.189
915.5	1835.9	948.455	1187.48		456.6	633.743	774.424
915.375	1827.75	948.33	1176.67		456.475	609.427	735.718
915.25	1823.09	948.205	1168.06		456.35	588.891	723.34
915.125	1819.48	948.08	1182.86		456.225	566.272	702.824
915	1801.57	947.955	1203.21		456.1	555.877	683.552
914.875	1797.41	947.83	1200.89		455.975	573.974	654.174
914.75	1798.43	947.705	1173.6		455.85	581.911	640.513
914.625	1799.55	947.58	1169.22		455.725	558.024	654.404
914.5	1816.55	947.455	1194.8		455.6	539.759	642.538
914.375	1818.9	947.33	1208.9		455.475	544.729	628.44
914.25	1809.59	947.205	1195.94		455.35	547.736	622.807
914.125	1801.4	947.08	1185.91		455.225	531.159	610.902
914	1795.03	946.955	1194.84		455.1	521.855	586.708
913.875	1810.82	946.83	1189.1
913.75	1808.92	946.705	1170.01
913.625	1777.61	946.58	1171.17
913.5	1775.45	946.455	1187.13
913.375	1789.22	946.33	1167.16
913.25	1790.88	946.205	1151.71
913.125	1794.46	946.08	1177.23
913	1800.08	945.955	1184.22
		945.83	1165.19
		945.705	1165.17
		945.58	1190.06
		945.455	1205.74
		945.33	1190.19
		945.205	1172.81
		945.08	1182.36
		944.955	1186.49
		944.83	1175.87
		944.705	1178.8
		944.58	1202.62
		944.455	1205.18
		944.33	1181.47
		944.205	1181.07
		944.08	1187.33
		943.955	1183.45
		943.83	1173.5
		943.705	1154.91
		943.58	1150.72
		943.455	1161.2
		943.33	1161.79
		943.205	1145.79
		943.08	1147.52
		942.955	1170.22
		942.83	1178.38
		942.705	1155.26
		942.58	1134.7
		942.455	1142.23
		942.33	1158.75
		942.205	1178.49
		942.08	1192.49
		941.955	1195.5
		941.83	1172.89
		941.705	1162.65
		941.58	1170.65
		941.455	1166.64
		941.33	1171.63
		941.205	1148.82
		941.08	1149.26
		940.955	1170.96
		940.83	1170.91
		940.705	1175.44
		940.58	1199.17
		940.455	1199.77
		940.33	1192.24
		940.205	1192.36
		940.08	1182.02
		939.955	1172.13
		939.83	1169.62
		939.705	1176.02
		939.58	1187.74
		939.455	1184.84
		939.33	1188.89
		939.205	1210.27
		939.08	1204.05
		938.955	1182.67
		938.83	1197.61
		938.705	1218.31
		938.58	1200.37
		938.455	1168.86
		938.33	1168.17
		938.205	1193.47
		938.08	1181.25
		937.955	1142.09
		937.83	1143.88
		937.705	1161.97
		937.58	1168.43
		937.455	1175.4
		937.33	1169.54
		937.205	1158.68
		937.08	1167.64
		936.955	1174.01
		936.83	1157.08
		936.705	1160.36
		936.58	1187.48
		936.455	1204.08
		936.33	1194.35
		936.205	1169.17
		936.08	1167.01
		935.955	1172.31
		935.83	1171.35
		935.705	1183.45
		935.58	1205.74
		935.455	1208.38
		935.33	1206.3
		935.205	1226.65
		935.08	1224.73
		934.955	1215.3
		934.83	1225.41
		934.705	1243.41
		934.58	1263.01
		934.455	1272.65
		934.33	1280.22
		934.205	1270.6
		934.08	1261.77
		933.955	1279.98
		933.83	1288.04
		933.705	1291.82
		933.58	1310.42
		933.455	1302.31
		933.33	1284.63
		933.205	1303.33
		933.08	1341.23
		932.955	1360.09
		932.83	1356.79
		932.705	1360.89
		932.58	1368.5
		932.455	1368.37
		932.33	1350.14
		932.205	1318.91
		932.08	1311.52
		931.955	1315.26
		931.83	1291.9
		931.705	1271.51
		931.58	1274.44
		931.455	1262.54
		931.33	1236.56
		931.205	1227.79
		931.08	1235.44
		930.955	1238.97
		930.83	1229.16
		930.705	1206.36
		930.58	1195.87
		930.455	1215.67
		930.33	1228.38
		930.205	1219.93
		930.08	1221.32
		929.955	1238.34
		929.83	1234.1
		929.705	1213.62
		929.58	1203.03
		929.455	1187.44
		929.33	1166.84
		929.205	1171.57
		929.08	1210.33
		928.955	1222.45
		928.83	1193.13
		928.705	1178.86
		928.58	1189.86
		928.455	1211.47
		928.33	1217.32
		928.205	1207.43
		928.08	1220.22
		927.955	1218.66
		927.83	1191.18
		927.705	1185.85
		927.58	1192.76
		927.455	1198.48
		927.33	1205.16
		927.205	1199.07
		927.08	1207.9
		926.955	1224.28
		926.83	1204.68
		926.705	1173
		926.58	1166.54
		926.455	1183.87
		926.33	1201.97
		926.205	1207.69
		926.08	1181.09
		925.955	1166.04
		925.83	1191.72
		925.705	1210.22
		925.58	1205.06
		925.455	1199.12
		925.33	1193.85
		925.205	1186.81
		925.08	1185.6

[truncated: 15 more sheets: Supplementary Fig. 5, Supplementary Fig. 6, Supplementary Fig. 9, Supplementary Fig. 10, Supplementary Fig. 11, Supplementary Fig. 12, Supplementary Fig. 13, Supplementary Fig. 14, Supplementary Fig. 15, Supplementary Fig. 17, Supplementary Fig. 19, Supplementary Fig. 22, Supplementary Fig. 23, Supplementary Fig. 24, Supplementary Fig. 25]
